# Supplementary material for: Exploring synchronous, asynchronous, and conventional online courses in higher education
Source: PLoS One. 2026 Mar 31;21(3):e0345955. doi: 10.1371/journal.pone.0345955 (PMC13038016; doi:10.1371/journal.pone.0345955)
Supplement: S1 Dataset — Dataset containing the survey responses (n = 795). (XLSX) [file pone.0345955.s001.xlsx]

## Sheet: data
ID	Group	SQ1	SQ2	SQ3	SQ4	IQ1	IQ2	IQ3	IQ4	IQ5	IQ6	SE1	SE2	SE3	SE4	SE5	SE6	SE7	SE8	TP1	TP2	TP3	TP4	TP5	TP6	TP7	TP8	TP9	TP10	TP11	TP12	TP13	TP14	TP15	PU1	PU2	PU3	LS1	LS2	LS3	LS4	LS5	LS6	LS7	LS8	CI1	CI2	CI3	CI4
1	1	4	3	3	4	3	3	3	3	3	4	3	3	4	4	3	4	4	4	4	4	3	2	4	2	3	2	2	2	3	2	4	4	3	3	3	4	4	3	4	3	3	3	3	4	4	4	4	3
2	1	4	4	3	4	4	4	5	4	3	4	3	4	4	3	4	4	4	3	4	3	4	4	3	4	3	3	3	3	4	3	3	3	3	3	4	3	3	4	3	4	4	3	4	4	3	4	3	3
3	1	5	5	4	5	4	4	4	4	4	3	4	3	3	2	2	3	2	2	5	4	4	4	5	2	2	2	2	2	1	1	5	4	4	3	3	4	2	2	4	3	2	5	3	2	4	4	4	4
4	1	5	4	5	5	5	3	4	5	5	5	4	4	4	4	4	3	3	3	5	5	5	5	5	3	3	5	4	4	5	5	5	5	5	5	5	5	5	4	3	5	5	4	3	4	2	5	3	4
5	1	2	2	3	2	3	3	3	4	4	4	3	2	3	4	2	3	3	3	4	3	3	2	4	2	3	3	2	3	3	3	2	4	3	3	3	3	2	4	1	3	2	1	2	2	1	1	2	2
6	1	4	3	3	4	4	3	3	4	4	4	2	3	2	3	3	3	2	2	4	3	4	3	4	2	2	2	1	2	1	2	3	4	3	2	2	2	1	2	2	2	2	1	2	2	2	3	2	3
7	1	4	3	4	4	2	2	3	3	2	4	4	2	3	4	4	2	3	4	4	2	3	4	3	4	3	3	4	2	2	3	4	4	3	2	3	2	4	2	4	4	2	3	2	2	3	4	4	3
8	1	2	2	2	2	3	4	3	4	4	3	4	4	3	4	4	3	3	4	3	4	4	5	5	4	2	3	3	4	3	3	4	5	3	4	4	4	2	2	3	3	2	4	3	2	4	4	3	3
9	2	5	5	5	5	5	5	5	5	5	4	5	5	5	5	5	5	5	4	5	5	5	5	5	5	5	4	5	5	5	5	5	5	4	5	5	5	5	5	5	5	5	5	4	5	5	4	5	4
10	1	1	1	3	2	3	3	3	3	3	3	2	2	3	3	3	4	3	4	3	3	2	3	3	3	2	3	2	2	1	2	3	4	2	2	1	2	2	2	1	1	1	1	2	2	2	3	3	3
11	1	4	3	2	4	4	3	2	4	4	4	2	2	2	4	3	3	2	2	5	5	4	5	5	2	3	4	3	3	1	2	3	4	3	3	2	2	4	4	2	3	4	3	3	3	1	3	1	2
12	1	4	3	4	5	4	4	5	4	4	4	2	3	3	3	3	4	4	3	4	4	4	4	4	3	4	2	2	2	4	3	4	4	4	4	3	4	3	4	4	4	3	4	3	3	4	4	2	4
13	2	4	2	2	4	3	3	3	3	3	3	3	3	2	2	2	2	4	4	4	4	2	3	4	3	2	2	2	2	2	2	3	3	3	3	3	3	3	3	4	3	2	4	3	3	3	3	3	3
14	2	5	5	5	5	4	3	3	4	3	4	3	2	3	3	2	3	3	3	4	3	4	3	4	3	3	3	3	2	3	3	3	3	3	3	4	4	3	3	5	3	3	5	3	4	4	4	4	4
15	1	4	2	4	3	3	4	3	5	4	3	4	3	4	5	3	4	4	4	4	5	4	4	4	3	3	4	2	3	5	3	4	5	5	4	3	3	4	4	3	3	4	3	3	2	4	3	3	2
16	2	3	3	3	3	3	3	3	3	3	3	3	3	3	3	3	3	4	4	3	3	3	3	4	3	3	3	3	3	3	3	3	3	3	3	3	3	3	3	3	3	3	3	3	3	3	3	3	3
17	1	4	3	3	5	4	4	4	5	4	4	4	3	4	5	4	4	3	4	5	5	4	3	4	3	4	4	4	5	5	4	5	5	4	3	4	4	5	4	4	5	4	5	4	5	5	5	5	4
18	1	1	4	4	5	5	4	5	4	4	5	4	4	5	4	4	5	4	4	4	5	4	4	4	4	4	4	4	4	5	4	4	5	4	5	4	5	4	4	5	5	5	4	5	4	4	5	4	4
19	1	2	2	2	2	2	2	2	1	2	2	2	2	2	2	2	2	2	2	2	1	2	3	3	3	3	3	2	2	2	2	1	2	2	2	2	2	1	1	2	2	2	2	2	1	2	2	2	2
20	1	3	4	5	5	4	4	5	4	4	4	4	5	4	4	5	4	4	4	4	5	4	4	5	4	4	4	4	5	3	4	5	5	4	5	4	4	3	4	5	5	4	4	4	5	5	4	4	4
21	1	4	2	3	4	3	3	4	4	4	5	3	2	4	4	4	2	5	5	3	2	4	4	5	3	2	2	2	3	2	3	4	4	3	2	2	4	3	3	2	2	2	1	3	2	1	2	2	2
22	2	2	1	2	3	2	1	2	1	2	1	2	2	1	3	2	2	1	4	4	3	4	1	4	4	1	2	1	1	1	1	2	1	2	1	2	1	1	2	2	1	2	2	1	2	2	2	1	2
23	2	5	5	4	4	3	4	4	4	5	3	4	4	3	4	3	3	3	4	5	5	5	5	5	3	4	4	3	2	2	3	4	4	4	3	2	2	3	3	4	2	2	5	5	5	5	4	3	3
24	1	4	3	4	2	3	3	3	3	3	3	4	2	3	4	4	3	3	3	2	3	3	2	2	1	3	2	1	2	3	1	3	3	2	3	3	2	2	2	2	1	2	3	2	3	2	3	2	3
25	1	4	3	3	4	5	4	5	4	5	5	4	4	3	5	4	4	3	3	4	5	5	4	4	5	5	4	4	4	5	5	5	5	5	4	5	5	5	4	4	5	5	3	3	3	1	2	1	3
26	1	4	4	4	4	3	4	4	3	4	4	4	4	3	4	4	4	4	3	4	4	4	4	3	3	4	3	4	4	3	4	3	3	3	4	4	2	4	3	4	4	4	4	5	4	4	3	4	4
27	1	4	4	4	4	3	4	4	4	4	4	2	4	2	3	2	2	4	4	3	4	4	2	3	2	2	2	2	2	1	3	3	4	4	2	2	1	2	3	2	2	2	2	1	3	1	2	2	1
28	1	4	4	4	4	3	3	3	3	3	3	2	3	2	2	3	3	2	2	3	2	2	3	2	3	3	2	2	2	3	2	3	3	2	2	1	2	4	4	2	2	2	1	1	1	2	3	2	2
29	1	4	4	4	3	4	4	4	3	4	4	2	2	3	2	4	2	2	2	4	4	4	3	4	2	3	3	3	4	2	3	4	4	4	1	2	2	2	3	2	3	3	2	2	2	2	3	3	2
30	1	2	2	2	4	4	4	4	4	4	4	2	3	4	4	4	4	4	4	4	4	4	4	5	2	4	4	4	4	2	2	4	4	4	2	2	2	4	4	2	4	4	2	2	2	2	2	2	2
31	1	4	3	4	4	3	4	4	3	4	4	4	4	3	4	4	3	4	4	4	3	4	4	4	3	4	4	4	3	4	3	4	3	4	4	4	4	4	3	4	4	4	3	4	4	4	3	4	4
32	1	3	3	3	3	4	3	3	2	3	3	3	3	4	3	2	3	4	3	3	4	3	3	2	3	3	4	3	3	3	4	3	2	3	4	2	3	3	3	3	4	3	3	2	3	3	4	3	2
33	2	5	5	5	5	3	5	5	5	5	5	3	4	5	5	5	3	5	5	5	5	3	4	5	5	5	3	2	1	3	1	3	5	5	3	3	3	5	5	5	3	4	1	3	1	1	1	1	1
34	1	2	2	2	2	4	4	4	4	4	4	4	4	4	3	2	3	4	4	4	4	4	4	4	2	4	4	2	2	2	2	4	4	4	1	3	4	4	4	4	4	5	5	5	4	1	2	1	2
35	1	3	2	3	2	2	2	3	4	4	4	2	4	3	4	3	3	3	5	3	3	4	3	2	2	2	2	2	2	2	2	4	4	3	1	1	1	4	2	2	2	2	1	2	1	1	3	1	1
36	1	4	4	5	5	5	5	5	5	5	5	4	4	4	5	5	5	5	5	5	4	5	5	5	5	5	5	5	5	5	4	5	5	5	5	5	5	4	4	4	5	5	5	5	4	5	5	5	5
37	1	4	4	5	5	5	5	5	4	4	5	4	5	4	4	5	4	4	5	5	5	5	5	3	5	5	4	4	3	4	3	5	5	4	5	5	5	4	5	5	5	5	5	5	5	3	5	4	4
38	1	5	2	2	5	4	4	4	3	4	4	3	2	3	3	3	2	4	4	4	3	5	4	5	3	3	4	3	2	2	2	4	4	4	3	4	3	4	4	5	4	4	5	5	3	4	4	5	3
39	1	4	2	3	4	3	4	3	4	5	3	4	3	4	3	4	4	3	4	3	4	4	3	2	4	3	4	3	4	4	2	3	4	4	4	4	2	3	2	4	4	2	4	4	2	2	4	4	3
40	1	3	3	3	3	3	3	3	3	3	3	4	3	3	3	3	3	3	3	3	3	3	3	3	3	3	3	3	3	3	3	3	3	3	4	3	3	4	3	3	3	3	3	3	3	3	3	4	3
41	1	3	5	3	4	4	4	5	3	4	3	3	2	3	3	2	2	3	3	3	4	2	3	4	2	3	3	3	2	1	1	2	4	2	3	1	2	2	3	1	3	2	1	3	2	1	1	1	1
42	1	4	4	4	4	3	2	3	3	3	3	3	4	2	3	3	2	1	3	4	4	5	3	4	3	3	3	2	1	2	2	5	5	5	3	2	1	4	4	4	3	2	4	3	3	5	5	5	5
43	1	5	3	3	5	2	1	3	2	3	3	2	1	3	3	2	2	3	4	3	4	4	2	4	3	3	3	3	3	1	2	3	4	2	2	4	3	3	2	1	3	2	1	1	1	3	3	2	2
44	1	5	4	5	4	5	4	5	4	5	4	5	4	5	4	5	4	5	4	5	4	5	4	4	5	4	5	5	4	5	4	5	4	5	4	5	4	5	4	5	4	5	4	5	4	4	5	4	5
45	1	4	3	4	4	4	4	4	4	4	4	4	4	4	4	4	4	4	4	4	3	4	4	3	4	4	4	3	4	4	3	4	4	4	3	3	3	4	3	3	4	4	3	4	3	4	4	4	4
46	1	4	4	4	4	4	4	4	4	4	4	4	4	4	4	4	4	4	4	3	4	3	4	4	4	3	4	2	3	4	3	4	4	4	4	3	5	4	4	4	3	4	4	4	4	3	4	3	4
47	2	3	3	3	3	4	3	3	3	4	4	1	4	4	3	3	2	4	3	3	3	4	3	3	4	2	3	1	1	2	3	4	4	4	2	2	2	3	3	3	3	3	3	2	3	1	2	3	3
48	1	4	3	3	4	3	3	3	4	4	4	3	2	3	4	3	4	3	3	3	4	4	2	3	4	3	4	1	2	2	2	3	5	5	2	2	2	2	3	1	3	2	1	1	1	2	2	2	2
49	1	3	2	3	2	3	3	3	3	3	3	3	2	3	3	3	4	3	3	3	3	3	2	3	2	3	3	3	3	2	3	2	3	3	3	3	4	3	3	3	3	3	2	3	3	2	4	2	2
50	1	4	4	4	4	3	3	4	5	5	4	3	3	3	3	3	3	3	2	4	4	4	3	5	3	2	3	4	3	3	2	3	4	4	1	1	2	2	3	3	2	2	1	1	1	3	1	1	1
51	1	4	3	4	3	4	3	4	4	4	4	3	3	3	4	4	3	3	3	4	4	5	4	4	4	3	3	3	3	4	3	4	4	4	4	4	4	4	4	4	4	4	5	5	3	4	4	4	4
52	2	4	3	4	3	4	4	4	4	4	4	4	4	3	4	4	5	5	3	4	5	5	5	5	3	4	4	3	4	4	4	4	3	4	4	4	4	3	3	5	3	4	5	4	5	3	4	4	4
53	1	4	2	3	4	3	3	2	4	4	2	3	2	3	3	4	4	4	4	3	2	3	2	4	4	2	3	3	3	2	3	2	4	2	4	3	2	3	3	4	2	3	4	2	4	4	4	5	4
54	1	3	4	4	4	4	2	1	2	4	4	3	4	4	4	3	3	3	4	4	3	4	3	4	4	3	4	4	4	3	3	3	4	3	4	4	4	4	3	4	4	4	2	3	4	3	4	4	5
55	2	3	3	3	3	3	3	3	3	3	3	2	3	3	4	2	2	2	2	4	4	4	4	2	2	4	3	3	2	2	3	4	4	4	3	3	3	3	3	3	3	3	3	3	3	3	3	3	3
56	2	1	4	4	4	3	3	3	3	3	3	3	3	3	3	3	3	2	4	3	3	3	3	3	3	2	2	2	3	2	2	2	2	3	2	2	2	2	2	4	2	2	4	3	2	4	3	2	3
57	2	4	5	3	3	4	4	4	4	5	4	4	3	3	4	4	5	4	4	3	4	4	5	4	3	3	4	3	3	2	3	3	4	4	4	4	4	3	4	5	5	5	3	3	3	4	4	5	4
58	1	5	4	5	5	3	4	4	5	5	5	3	4	3	4	4	3	3	3	4	4	5	4	5	4	3	3	3	3	2	3	4	4	4	3	3	4	4	4	4	3	3	4	3	4	3	4	3	4
59	2	5	5	5	5	5	4	5	5	5	4	4	4	4	5	3	5	5	4	5	5	5	5	5	3	4	5	5	4	3	4	5	5	5	5	4	4	4	5	5	4	5	2	2	3	1	3	1	3
60	1	4	4	2	4	3	3	4	4	4	5	4	4	4	4	3	4	4	4	4	4	3	4	5	2	4	3	3	3	4	3	4	4	5	4	4	3	4	4	4	4	4	4	3	4	4	2	3	4
61	1	5	5	4	4	4	5	5	5	4	4	4	4	4	4	5	4	3	4	4	4	5	4	3	4	5	4	4	4	4	4	5	5	4	4	4	5	5	5	3	4	5	4	5	5	4	4	5	5
62	1	3	2	3	4	3	3	3	4	4	3	3	3	3	3	3	3	3	2	3	4	4	3	4	2	2	3	3	3	2	2	2	4	3	2	2	2	2	3	1	2	2	2	2	1	1	1	1	1
63	2	5	5	5	5	5	5	5	5	5	5	5	5	5	5	5	5	5	5	2	5	5	2	5	1	1	5	1	5	5	1	5	5	5	3	2	1	5	5	5	5	5	5	5	5	1	3	5	5
64	1	4	4	4	3	4	3	4	4	4	3	3	2	3	3	2	2	3	3	4	4	3	3	4	1	1	3	3	2	2	3	3	4	3	1	2	1	4	3	3	1	1	2	2	2	1	1	1	1
65	2	3	3	3	3	3	3	3	3	4	4	2	2	2	3	2	2	3	3	4	4	3	4	4	2	2	3	2	2	2	3	4	4	3	3	3	3	3	3	3	3	3	4	3	3	5	5	5	3
66	1	4	3	2	3	3	3	4	4	4	4	3	2	2	4	3	3	3	3	4	4	4	3	4	4	4	4	3	3	4	4	4	4	4	3	4	3	4	4	3	3	3	4	4	4	4	4	4	4
67	1	3	2	3	4	3	3	3	3	4	3	3	3	3	2	2	2	2	2	4	3	4	4	3	2	2	3	2	2	2	2	3	3	3	1	1	1	4	4	2	1	1	1	1	1	1	1	1	1
68	1	4	4	3	4	4	3	4	4	3	4	3	3	3	4	3	4	3	3	3	4	4	4	4	3	3	3	3	3	3	3	4	5	4	4	3	4	4	4	4	3	4	3	4	3	3	4	3	3
69	1	5	5	5	5	4	3	4	5	5	5	2	1	4	5	3	3	2	2	2	5	4	4	5	4	4	4	5	3	2	1	4	5	5	2	3	3	2	3	3	3	2	3	3	2	1	3	3	2
70	1	2	3	3	3	4	4	3	4	4	4	4	3	4	4	3	4	4	4	4	4	4	4	5	4	3	3	4	4	3	3	4	4	4	3	3	2	3	3	3	3	3	3	3	3	3	3	3	3
71	1	3	4	5	4	5	5	4	5	5	4	3	4	4	5	4	5	5	4	3	4	4	5	4	5	4	5	4	3	5	5	5	4	5	4	5	4	3	4	4	5	4	4	5	4	4	5	4	4
72	1	3	3	2	4	3	3	3	4	4	4	3	2	3	3	2	3	2	3	4	4	4	3	4	3	3	3	2	2	2	3	4	3	3	1	3	2	3	3	2	3	3	1	1	1	1	2	1	1
73	1	4	3	3	4	3	2	3	4	4	4	2	2	2	3	2	2	2	2	4	3	3	4	2	3	4	4	2	3	4	4	4	4	4	3	4	4	4	3	3	3	3	3	4	4	5	5	5	5
74	1	5	3	3	4	4	3	2	3	3	4	2	2	3	4	3	2	3	4	4	4	4	4	5	3	4	4	2	3	3	4	4	5	4	2	4	4	4	3	3	2	3	2	3	2	1	3	2	2
75	1	4	4	4	4	3	3	3	4	4	4	3	3	3	4	4	3	3	3	4	3	4	4	4	3	3	3	3	3	4	3	4	4	4	3	3	3	3	3	3	3	3	4	3	3	3	3	2	3
76	1	4	4	3	4	4	3	4	3	4	2	2	3	3	4	3	3	4	4	4	4	4	4	1	2	2	2	2	2	1	1	3	3	4	3	2	3	4	3	2	3	2	3	3	2	3	4	3	3
77	2	4	4	4	4	4	4	4	4	4	3	4	4	4	4	4	3	4	4	4	4	5	5	5	3	3	3	3	4	4	3	3	4	3	3	3	3	3	3	3	2	2	4	3	3	2	3	3	3
78	2	3	3	4	4	4	3	4	5	4	3	4	3	3	3	4	4	4	3	4	3	3	4	4	5	4	4	3	3	4	4	3	4	3	4	4	3	4	4	3	5	4	3	4	4	4	4	5	4
79	1	5	4	4	4	4	4	4	4	4	4	4	4	3	4	4	4	4	4	4	4	4	4	5	4	4	4	4	3	4	3	4	4	4	4	4	4	4	4	4	4	4	3	4	4	4	4	4	4
80	1	1	1	1	3	1	1	1	3	3	1	1	1	1	1	1	1	1	1	4	3	1	1	1	1	1	1	1	1	1	1	4	4	4	1	5	3	1	1	5	3	1	5	5	5	5	5	5	5
81	1	4	4	4	4	4	4	4	4	4	4	4	4	3	4	4	4	4	4	4	4	3	4	4	3	3	3	3	3	2	2	3	4	4	4	5	5	4	4	5	4	4	3	4	4	4	5	3	4
82	2	3	3	2	4	3	3	3	3	3	3	2	3	3	2	3	3	4	3	3	3	4	3	4	3	3	3	2	3	3	3	2	3	3	3	4	4	2	2	4	3	3	5	4	4	5	5	5	5
83	1	4	4	4	5	4	4	4	4	4	5	2	3	2	3	2	2	3	2	4	3	3	4	4	3	4	3	3	3	4	3	4	3	4	4	4	3	4	3	4	4	3	4	4	4	3	4	3	4
84	1	4	3	4	4	3	3	3	3	3	3	4	4	3	4	4	4	3	3	4	4	4	3	4	2	2	2	2	2	4	3	4	4	4	3	4	4	2	3	4	4	3	4	4	2	2	4	4	3
85	2	4	4	4	4	4	3	4	3	3	3	3	3	3	3	3	4	3	3	3	3	4	4	5	3	3	3	2	3	1	2	2	3	2	3	4	4	3	3	4	3	3	5	4	3	5	5	4	4
86	1	3	3	3	3	3	3	3	3	2	2	2	3	3	3	3	3	3	3	1	1	1	1	1	2	2	2	4	5	4	5	4	3	3	3	3	3	5	5	4	4	4	3	3	3	4	5	5	4
87	1	1	1	1	2	2	2	2	2	2	3	2	2	2	3	3	3	2	2	3	3	3	2	4	2	2	2	2	2	2	1	1	3	2	2	3	3	3	3	1	2	1	1	1	1	2	1	1	1
88	2	4	4	4	5	4	2	4	4	4	2	2	2	1	4	3	2	3	4	3	2	4	2	5	2	1	3	2	1	1	1	4	4	4	2	3	4	2	2	1	1	1	1	1	1	1	1	1	1
89	1	4	3	4	4	4	4	4	4	4	4	4	4	4	4	4	4	4	4	4	4	5	3	5	4	4	4	3	4	3	4	4	4	4	4	4	4	5	4	4	4	4	4	4	4	4	4	4	4
90	1	3	3	3	3	3	3	3	3	3	3	3	3	3	3	3	2	3	3	3	3	4	3	3	4	3	3	3	3	3	3	3	4	4	3	3	3	3	3	3	2	3	2	3	2	2	2	2	2
91	1	2	2	2	3	4	4	4	4	3	4	3	3	4	5	4	3	4	3	3	4	3	4	5	5	4	3	2	3	4	2	3	3	3	4	1	4	4	4	4	4	4	4	4	4	3	4	4	4
92	1	5	4	3	4	5	4	3	4	5	4	5	4	3	4	5	4	3	4	5	4	3	4	5	4	3	4	5	4	3	4	5	4	3	4	5	4	5	4	3	4	5	4	3	4	4	3	4	5
93	1	3	3	3	3	3	3	3	4	4	3	4	3	3	5	4	3	4	4	3	5	5	4	4	3	3	3	3	3	2	3	3	5	5	5	4	4	4	3	5	4	4	5	5	5	5	5	5	5
94	1	2	3	2	2	4	3	2	3	2	2	2	3	3	2	4	3	2	3	3	3	2	4	3	3	2	2	2	4	3	2	3	2	2	2	4	2	2	2	4	3	2	2	3	2	3	2	2	3
95	1	3	3	3	4	4	3	4	4	4	3	3	3	3	4	4	3	3	3	4	4	5	5	4	4	4	4	3	3	3	3	4	4	4	2	2	1	3	3	2	3	2	1	1	1	2	1	1	1
96	1	5	4	5	5	4	4	4	5	5	5	3	4	4	5	4	4	3	3	5	5	4	4	5	2	4	4	2	3	3	4	4	5	5	3	2	3	4	4	2	3	4	1	3	2	1	1	2	1
97	2	3	2	4	3	3	2	3	3	4	3	3	4	3	2	3	2	2	3	2	2	3	3	4	3	3	2	3	2	4	3	3	2	2	4	3	4	3	4	3	2	2	4	3	4	3	4	4	2
98	1	5	4	4	4	4	3	4	4	4	4	3	3	3	3	3	2	2	2	3	4	4	4	5	2	3	3	1	2	2	2	2	4	4	2	2	2	3	2	4	2	2	3	3	2	2	3	2	2
99	1	1	1	1	1	3	3	3	3	4	2	2	2	2	3	3	3	3	2	3	3	2	2	2	4	3	2	2	2	1	2	3	4	3	1	1	1	4	3	3	2	3	1	1	1	1	1	1	1
100	1	2	3	2	3	2	2	3	2	3	2	1	1	2	2	2	1	2	3	1	2	2	1	2	3	2	2	2	3	3	2	2	3	2	2	2	1	2	3	2	1	2	2	2	1	2	1	2	2
101	1	1	1	2	5	2	2	2	2	1	1	2	2	2	2	1	2	5	4	2	1	3	4	4	2	2	2	2	1	2	1	3	2	2	1	4	4	4	2	2	2	1	2	2	1	1	1	2	1
102	1	5	3	3	3	4	4	4	4	4	4	4	4	4	3	4	4	4	4	4	4	5	4	4	2	4	3	4	3	3	3	5	5	4	5	5	5	4	4	4	4	4	5	5	4	5	5	5	4
103	1	3	3	3	4	3	3	3	4	4	4	3	2	3	4	4	3	3	3	4	4	4	4	4	4	4	4	3	3	3	4	4	4	4	1	1	1	3	3	1	3	3	1	3	3	1	1	1	1
104	1	1	1	1	4	4	4	5	4	4	4	4	4	5	5	5	5	5	5	4	4	5	4	5	3	5	5	5	5	3	3	2	4	3	3	4	4	4	4	3	4	4	4	3	4	4	4	1	3
105	2	4	4	4	4	4	5	4	4	4	4	4	4	4	4	3	4	4	4	4	5	5	4	5	4	4	4	3	2	3	3	4	4	4	4	4	5	4	4	5	4	5	5	5	5	5	5	5	4
106	1	3	2	3	3	1	3	2	4	4	3	3	3	4	4	2	3	3	4	2	3	3	3	2	5	2	2	2	2	3	3	4	4	3	3	4	4	3	3	4	4	4	4	3	3	4	4	3	3
107	2	4	3	3	3	2	2	3	2	2	1	2	3	2	3	3	2	2	3	2	3	3	3	3	3	3	2	2	3	3	1	3	2	2	2	2	2	3	2	3	1	1	2	1	1	3	3	3	1
108	1	2	3	2	5	2	3	4	4	3	4	3	2	2	3	3	3	4	4	4	4	4	3	3	4	3	3	3	3	3	3	3	4	3	3	4	4	3	3	4	3	3	4	3	3	5	4	4	3
109	1	3	3	4	3	3	3	3	3	3	3	3	4	4	4	4	3	4	4	4	3	4	4	4	4	4	4	3	4	4	3	3	3	3	3	4	4	4	4	3	3	4	4	4	4	4	3	3	3
110	1	3	2	3	3	3	3	3	3	3	3	3	2	2	2	2	3	3	3	3	3	4	4	4	2	2	1	2	2	2	2	3	3	2	2	2	2	3	3	3	2	2	3	3	3	2	2	2	2
111	1	3	3	3	4	4	4	4	4	3	3	4	3	3	4	4	4	4	3	3	3	4	4	3	3	4	4	4	3	3	4	4	4	3	4	4	3	3	3	4	3	4	4	3	3	4	3	3	3
112	2	3	4	3	3	4	3	3	3	3	3	3	3	4	3	3	3	4	3	3	4	4	3	3	3	3	3	3	3	3	3	3	4	3	3	3	4	3	3	3	3	4	3	3	3	3	3	3	3
113	1	5	2	5	5	3	4	2	3	3	3	3	2	2	3	3	2	4	4	4	3	5	5	5	3	2	3	4	3	3	3	4	4	3	1	3	2	3	2	4	3	1	3	1	3	2	3	2	3
114	2	5	5	5	5	5	5	5	5	5	5	4	4	4	4	4	4	4	4	5	5	5	5	5	5	5	5	5	5	5	5	5	5	5	5	5	5	5	4	5	5	5	5	5	5	5	5	5	5
115	2	3	4	4	5	5	4	4	5	4	4	3	4	3	4	3	4	3	3	4	3	4	5	5	4	4	5	3	4	2	4	3	4	4	5	4	5	3	4	3	4	4	3	4	2	2	3	2	3
116	1	3	3	3	3	4	4	4	4	4	4	4	3	4	3	3	4	4	4	4	4	4	4	4	4	4	4	3	3	4	3	4	4	3	3	3	3	3	3	4	3	3	4	3	3	2	4	3	3
117	1	2	2	4	4	5	5	5	4	4	4	4	5	4	5	2	2	2	2	3	4	4	5	5	3	3	3	3	3	4	4	4	4	4	4	4	5	4	5	4	4	4	5	5	4	4	4	4	4
118	2	5	5	5	5	5	5	5	5	5	5	4	4	2	4	4	4	4	4	3	5	5	3	5	3	3	3	3	3	3	2	4	5	4	5	5	5	5	5	5	5	5	5	5	5	5	5	5	5
119	1	3	2	3	4	4	4	3	3	4	3	2	2	3	2	3	3	4	4	3	4	4	4	4	2	4	3	2	2	2	2	4	4	4	3	4	4	3	3	3	2	3	4	4	4	5	5	5	5
120	1	3	4	3	1	1	1	1	1	1	1	4	3	3	4	3	3	4	4	4	3	4	3	4	3	3	3	3	2	4	3	3	3	3	2	2	2	2	1	1	1	1	1	1	1	1	1	1	1
121	1	4	5	4	3	5	3	4	4	4	3	4	3	4	3	4	3	4	3	4	5	4	4	4	3	5	3	4	4	4	4	3	4	3	4	5	4	4	5	4	4	4	4	4	5	5	4	5	4
122	2	5	5	5	5	5	3	4	4	4	5	3	3	4	5	3	3	4	3	4	4	5	4	5	3	3	2	4	3	4	3	4	3	4	4	3	4	5	5	3	3	4	5	3	2	3	4	3	3
123	1	4	4	4	4	3	3	3	4	4	3	1	1	1	3	2	2	1	1	3	3	3	3	2	3	3	3	2	2	4	2	5	4	4	3	3	3	2	2	2	2	3	3	3	3	3	2	3	3
124	1	4	4	4	4	3	3	3	4	4	3	2	2	2	4	2	3	3	3	3	3	4	3	4	4	2	2	1	2	2	2	3	4	4	3	2	2	3	3	2	3	2	2	2	2	3	3	2	3
125	1	4	5	4	4	4	5	5	4	4	4	4	4	5	4	5	4	4	4	3	4	4	3	4	3	3	4	3	3	4	3	3	4	4	4	4	3	4	5	5	4	4	5	4	3	2	4	2	3
126	1	4	3	4	4	4	3	4	3	4	4	4	2	3	4	4	4	4	4	4	4	4	3	4	2	3	3	3	3	3	3	4	4	4	4	5	5	4	4	5	4	4	5	4	4	5	5	5	5
127	1	2	1	2	2	1	2	1	2	1	2	2	1	2	1	2	1	2	2	2	1	2	1	2	2	1	2	2	1	2	2	2	2	1	2	1	2	2	1	2	1	2	2	1	2	1	2	2	1
128	1	4	3	4	4	3	5	4	4	4	3	3	3	3	4	4	3	4	4	4	4	4	3	4	2	3	4	3	4	2	3	4	4	4	4	4	4	4	5	3	3	4	4	4	3	4	3	4	4
129	1	5	3	3	4	4	3	5	4	5	5	4	3	2	5	3	3	3	4	1	2	5	4	5	5	3	2	4	3	2	4	5	5	3	2	3	3	4	3	4	4	2	2	1	1	2	4	1	2
130	1	2	2	3	3	2	2	4	3	3	3	2	2	3	2	2	2	3	3	4	4	3	4	4	4	4	4	4	3	4	4	4	4	4	4	3	3	3	3	3	3	3	4	3	3	3	3	3	4
131	1	4	3	4	4	4	3	4	4	4	4	3	3	4	4	3	3	3	3	3	3	3	2	3	3	2	2	3	2	2	3	3	4	3	3	3	3	3	3	2	2	2	2	2	2	1	2	2	2
132	1	5	4	5	5	5	5	5	5	5	5	4	5	5	5	5	5	5	5	5	5	5	5	5	5	5	5	5	4	4	5	5	5	5	4	5	5	5	4	5	5	5	5	5	5	5	5	5	5
133	1	5	5	5	5	5	5	5	5	5	5	4	4	4	5	4	4	3	3	5	5	5	5	5	5	5	5	4	4	4	4	5	5	5	4	4	5	3	5	5	5	4	4	4	4	5	4	4	4
134	1	4	4	3	4	4	3	3	4	4	4	4	3	3	4	3	3	3	4	4	4	4	4	4	4	3	4	2	3	4	4	4	5	5	3	3	3	3	3	3	3	3	4	3	4	3	4	3	3
135	1	4	4	4	4	4	4	4	5	5	5	3	3	3	4	3	3	3	3	4	4	5	4	5	3	3	4	3	3	4	3	5	5	5	4	4	5	4	3	5	4	3	5	4	4	5	5	4	4
136	1	4	3	2	3	4	4	5	5	4	4	4	4	4	3	3	4	5	5	3	2	3	3	4	3	2	4	4	4	5	3	4	4	3	4	3	4	4	4	2	4	3	2	3	3	3	5	4	3
137	2	4	4	4	4	4	4	4	4	4	3	3	4	4	4	4	4	3	3	4	4	4	4	5	2	2	4	3	3	1	4	4	4	4	3	4	4	4	4	4	3	4	4	3	3	2	3	2	3
138	2	3	4	4	3	4	3	4	3	4	3	3	4	3	4	3	4	3	4	3	4	3	4	4	3	4	3	3	4	3	4	3	4	3	3	4	4	3	4	4	3	4	4	3	3	4	3	4	3
139	1	1	1	1	1	1	1	1	1	1	1	2	2	2	2	2	2	2	2	1	2	1	1	1	1	1	1	1	1	1	1	1	1	1	1	1	1	1	1	1	1	1	1	1	1	1	1	1	1
140	1	4	3	2	4	4	2	4	3	4	3	2	2	3	4	3	2	2	2	4	4	4	4	4	3	2	3	2	2	4	3	4	4	3	2	3	3	3	3	4	2	2	3	2	3	3	4	3	3
141	1	3	4	2	3	4	4	4	3	3	4	3	2	3	4	3	4	2	3	3	2	3	4	4	3	2	4	4	3	4	4	3	3	3	2	3	3	3	2	3	3	2	3	4	3	3	4	3	4
142	1	5	5	5	4	2	3	2	3	3	2	2	2	2	3	2	1	1	3	4	4	4	3	4	2	3	2	1	1	1	1	3	4	3	2	1	1	1	1	4	3	2	3	2	2	3	3	2	2
143	1	3	3	3	4	4	4	4	4	4	4	4	4	4	4	4	4	4	4	4	4	4	4	4	4	3	3	3	3	3	3	4	4	4	3	4	4	3	3	4	3	3	4	4	4	4	4	4	4
144	2	4	2	4	4	4	4	4	4	4	4	3	3	2	4	4	3	4	4	4	4	2	2	4	2	3	3	2	3	2	3	3	4	4	3	3	5	4	4	5	4	3	5	4	4	4	4	4	4
145	2	3	3	2	4	3	2	2	4	3	4	4	4	4	5	4	4	4	4	4	5	4	2	5	2	2	4	3	5	4	3	3	4	4	2	1	1	3	3	2	2	3	2	1	2	1	1	1	1
146	2	4	3	3	4	4	4	4	4	4	3	4	3	3	4	4	4	4	4	2	3	5	3	3	1	2	4	1	3	2	2	2	4	4	5	5	4	3	2	4	3	2	4	3	4	5	4	4	4
147	1	4	2	3	5	3	3	4	4	3	3	3	2	3	3	3	3	3	4	5	5	4	4	5	4	3	4	3	3	3	3	4	4	4	3	3	4	3	3	4	3	3	3	3	4	3	4	3	4
148	1	5	5	4	5	4	4	5	5	5	5	4	3	3	5	4	3	3	3	5	5	4	4	5	2	2	5	2	2	2	1	4	5	5	4	5	5	3	5	5	4	5	5	5	5	5	5	5	5
149	1	2	2	2	2	3	3	3	3	3	5	2	2	2	2	2	2	2	2	3	3	3	3	3	3	3	2	3	3	3	3	3	3	3	4	4	4	5	3	5	5	5	5	5	5	4	4	4	4
150	1	5	3	4	5	5	5	5	5	5	5	5	5	5	5	5	5	5	5	5	5	5	5	5	5	5	5	3	5	3	2	4	4	4	5	5	5	5	5	5	5	5	5	5	5	5	5	5	5
151	1	2	2	2	3	2	3	3	2	3	3	2	2	3	2	3	2	2	3	2	3	3	2	2	2	3	3	3	2	3	2	2	2	3	2	2	3	3	2	2	3	2	3	2	3	3	2	2	3
152	1	3	3	2	4	3	3	4	3	3	3	2	2	3	4	3	2	3	3	3	4	5	3	5	2	2	3	2	2	2	3	3	3	3	3	4	4	4	3	2	2	3	4	4	3	5	3	3	3
153	2	4	3	2	3	3	3	3	4	4	4	4	3	3	4	4	3	4	4	4	4	4	4	4	3	3	3	2	2	2	3	4	5	5	2	2	2	3	3	4	3	3	3	3	3	2	4	2	3
154	1	4	3	3	4	4	3	3	4	3	3	3	4	3	3	4	4	5	5	3	3	4	5	4	3	3	4	3	3	2	2	3	4	4	5	5	5	4	3	5	4	4	5	5	5	5	5	5	5
155	2	5	5	5	5	4	4	4	4	5	4	4	4	5	5	4	4	4	4	4	3	5	5	5	2	3	3	3	4	3	3	5	5	5	4	5	5	4	4	5	3	4	5	3	4	5	5	5	4
156	1	3	4	3	4	4	4	3	3	3	4	4	3	3	3	4	3	3	4	4	4	4	4	4	4	4	4	4	3	4	3	3	4	3	3	3	4	3	4	3	4	4	3	4	3	4	4	4	3
157	1	4	4	4	4	4	4	4	4	4	4	4	4	3	4	4	4	3	3	4	4	4	3	4	4	4	4	2	3	2	3	2	4	3	4	3	3	3	4	3	4	4	5	4	4	3	4	4	3
158	1	2	3	3	2	3	4	3	3	2	4	2	2	2	4	3	3	4	3	4	3	4	4	3	2	4	3	4	2	3	2	4	3	4	3	4	3	3	3	4	2	3	4	3	2	3	4	3	2
159	1	5	5	5	5	4	5	4	4	5	5	3	4	3	3	3	3	4	4	4	3	4	3	4	4	3	3	3	4	4	3	3	4	5	4	4	3	5	4	4	3	3	3	3	3	5	5	5	3
160	1	4	3	3	2	3	3	3	4	4	3	2	2	3	3	2	2	2	3	3	4	3	3	4	2	3	2	3	2	1	3	4	4	4	1	1	1	3	2	2	1	1	1	1	1	1	3	2	1
161	1	4	2	2	3	3	3	3	3	4	4	2	4	4	4	4	4	3	4	3	4	4	4	4	3	3	3	3	2	2	3	3	3	3	2	4	4	4	4	4	3	2	4	3	4	4	4	4	4
162	1	5	4	5	5	3	2	3	5	3	4	2	2	1	4	2	3	1	5	2	4	4	2	5	3	4	4	2	5	4	4	5	5	5	3	4	3	4	4	5	5	5	5	5	5	5	5	5	5
163	1	3	3	4	3	4	2	3	4	4	3	3	2	4	3	3	2	3	4	3	2	3	3	4	3	2	3	3	4	2	3	3	4	3	4	4	3	4	3	3	2	3	4	4	3	3	3	3	4
164	1	3	3	3	4	3	3	4	3	3	3	3	3	3	3	3	3	3	3	3	3	3	3	3	2	2	2	1	1	1	2	1	1	1	2	2	2	2	2	2	2	3	2	2	2	2	2	2	2
165	1	4	4	5	4	4	4	4	4	4	4	4	3	4	4	4	3	3	3	4	3	4	3	4	3	4	4	3	3	3	4	4	4	3	3	4	3	4	3	3	3	3	4	3	3	4	3	4	3
166	1	3	3	4	3	3	3	3	3	3	2	1	2	3	3	3	3	3	3	3	3	3	3	3	3	3	3	3	3	3	3	3	3	3	3	4	3	3	3	3	3	2	3	3	3	3	2	2	4
167	1	5	5	5	5	5	5	5	5	5	5	4	4	4	4	4	4	3	3	4	4	4	4	4	4	4	4	3	3	3	3	3	3	3	4	4	4	4	4	4	4	4	4	4	4	4	4	4	4
168	1	4	3	3	4	2	3	3	3	2	3	2	3	3	4	4	2	3	2	3	3	4	4	4	4	2	3	2	2	4	3	4	5	3	2	2	2	2	2	3	3	3	4	3	2	4	3	3	3
169	1	2	2	3	4	4	4	3	5	5	5	4	3	3	4	4	4	3	3	5	4	4	4	4	4	5	4	3	3	4	3	5	5	2	4	5	4	5	4	5	5	3	5	4	4	5	5	4	5
170	1	4	4	3	5	4	2	3	4	4	2	4	4	4	3	4	2	4	4	4	3	3	4	2	4	5	4	3	3	2	4	3	5	4	3	3	2	3	3	3	2	5	5	4	3	3	3	3	2
171	2	1	4	3	4	4	4	4	4	4	4	3	3	3	3	3	3	4	4	4	4	4	4	4	3	4	3	4	3	4	3	4	4	4	3	3	4	4	4	3	4	4	3	3	3	4	3	1	3
172	1	4	2	2	4	3	3	3	4	4	3	3	2	2	3	3	2	2	2	4	4	3	3	4	2	2	2	2	3	2	3	4	4	2	4	2	1	4	3	2	3	3	1	2	2	2	2	2	2
173	1	4	4	4	5	4	4	4	4	4	4	4	5	4	4	4	5	4	4	4	5	4	4	5	4	4	5	4	4	5	4	4	5	4	5	4	5	4	5	4	4	5	4	4	5	4	4	4	4
174	1	4	4	5	5	5	4	5	4	5	4	4	4	5	5	4	4	4	4	5	5	4	5	5	4	4	3	3	3	4	3	4	4	4	5	5	4	4	4	4	4	4	5	5	5	5	5	5	5
175	1	4	3	5	3	4	3	2	4	3	3	2	4	3	4	1	4	3	3	4	3	5	3	2	4	4	2	5	3	4	2	4	5	3	3	4	3	5	4	3	5	3	4	4	3	4	3	4	3
176	1	3	3	4	3	5	4	5	5	5	5	4	3	4	5	5	5	4	4	3	5	5	4	4	5	4	3	5	5	4	5	5	5	5	5	5	5	5	5	4	5	5	5	5	5	5	5	5	5
177	1	4	4	4	5	3	2	2	3	3	2	2	2	2	3	3	3	2	2	3	1	4	3	3	3	1	2	2	2	1	4	3	4	1	2	2	2	2	2	1	2	1	4	3	3	3	4	2	4
178	1	4	4	4	3	4	3	4	4	4	4	3	2	3	3	2	2	3	3	3	4	3	4	2	2	3	3	3	2	4	2	4	3	4	4	3	4	4	3	3	3	4	3	4	4	3	4	3	4
179	1	4	4	4	4	4	4	4	4	4	4	3	3	3	3	3	3	3	3	4	4	4	2	4	3	3	3	3	3	3	3	3	3	3	3	3	3	3	3	3	2	3	4	3	3	4	4	2	2
180	1	4	3	3	3	4	4	4	4	4	4	4	4	4	5	4	4	3	4	3	4	4	5	4	3	4	3	3	3	3	3	4	5	4	3	3	3	3	3	4	4	4	4	4	4	4	4	4	4
181	1	2	2	2	4	4	2	4	4	4	4	2	2	2	2	2	2	2	2	3	4	4	2	4	1	2	2	2	2	3	3	3	4	3	2	2	2	4	4	3	3	3	2	3	2	3	4	2	3
182	1	4	4	4	4	3	3	2	3	4	4	2	2	2	4	4	2	4	4	4	4	4	3	3	1	2	3	2	2	4	2	4	4	4	2	2	2	2	2	3	2	2	4	2	2	4	4	3	3
183	1	5	4	3	4	4	5	4	4	4	5	3	2	2	3	2	2	3	2	3	4	5	4	3	4	4	4	4	4	5	4	4	5	4	3	4	4	4	3	3	4	5	4	4	3	3	4	4	3
184	1	4	3	4	4	4	4	4	4	4	4	4	4	4	4	4	3	3	3	3	4	4	4	4	4	4	4	3	4	4	4	4	4	4	3	3	3	4	3	3	3	3	4	3	3	4	3	3	4
185	2	4	4	4	4	4	4	4	4	4	4	1	1	1	4	4	1	1	1	2	2	2	2	2	2	2	2	1	1	1	1	1	1	1	3	3	3	3	3	3	3	3	3	2	2	3	3	2	2
186	1	5	3	4	4	4	3	3	4	3	4	1	2	3	5	2	3	4	5	3	3	4	3	5	4	3	3	4	4	5	5	3	4	3	5	5	5	3	2	3	3	4	3	4	4	5	4	4	4
187	2	5	5	4	5	5	4	5	3	4	4	5	5	5	5	5	5	5	5	5	5	5	4	5	5	5	5	3	2	2	1	3	5	4	5	5	5	4	5	5	5	5	5	5	5	5	5	4	5
188	2	4	4	4	4	4	3	3	4	4	4	4	3	3	4	4	3	4	4	3	2	3	3	5	4	2	3	2	2	2	3	3	4	3	4	4	4	3	2	3	2	2	3	3	2	2	3	3	3
189	1	4	4	4	4	2	4	4	4	4	4	4	4	4	4	2	4	4	4	4	4	4	4	4	2	4	2	2	2	2	2	2	4	5	4	2	4	4	4	4	4	4	2	4	4	3	3	3	3
190	1	4	2	3	4	4	4	4	4	4	4	3	4	4	4	4	4	4	4	5	5	4	4	4	2	3	2	2	3	4	4	4	4	4	2	2	2	2	2	3	3	2	2	2	2	1	3	2	2
191	2	5	5	5	5	4	3	3	4	4	4	2	2	2	4	2	3	3	4	5	5	3	2	5	1	1	3	1	3	1	2	3	4	4	3	4	2	4	3	5	2	3	5	5	2	5	5	5	5
192	2	4	3	4	4	4	4	4	4	4	3	4	3	4	5	4	4	4	4	4	5	4	4	4	3	3	3	3	3	3	2	4	4	4	2	3	4	4	3	4	4	3	4	3	4	4	4	3	3
193	1	4	4	3	4	3	3	3	3	3	3	2	2	2	3	2	3	2	2	3	2	3	3	3	2	3	2	2	2	3	2	3	4	3	3	3	3	4	3	4	3	3	3	3	3	4	4	4	3
194	1	4	4	4	4	3	4	4	4	4	4	3	3	3	4	3	3	4	4	4	4	4	4	4	3	3	3	3	3	3	3	4	4	4	4	4	4	4	4	4	4	4	5	4	5	5	5	5	5
195	1	4	4	4	4	4	3	4	3	3	4	4	3	4	3	4	4	4	3	4	4	4	3	4	4	4	3	4	4	3	4	3	3	3	4	3	3	4	4	4	4	3	2	2	3	4	4	3	3
196	1	5	4	5	5	5	4	4	5	5	5	5	5	5	5	5	4	5	5	4	4	4	5	5	4	4	5	5	4	5	5	4	4	4	5	4	4	5	4	4	5	4	5	4	4	4	5	5	5
197	1	5	5	5	5	5	5	5	4	4	4	2	2	3	4	4	4	3	3	4	4	4	4	4	4	4	4	2	2	3	3	4	4	4	4	3	4	4	4	4	4	4	4	4	4	3	4	4	3
198	1	4	3	3	4	4	4	2	4	4	4	2	4	3	4	4	3	4	4	4	4	5	4	4	2	3	3	2	2	4	3	5	5	4	3	3	3	3	3	3	2	3	2	3	3	1	3	2	3
199	1	2	3	3	4	3	4	3	3	4	4	2	2	3	3	3	3	4	3	2	3	4	4	4	4	3	4	4	3	2	2	3	4	4	4	3	3	2	3	3	4	3	2	2	2	2	3	2	2
200	2	5	5	4	4	4	4	4	5	4	3	4	3	4	5	4	3	5	5	4	4	4	3	5	3	3	3	3	3	3	4	4	4	4	3	4	4	2	3	5	3	4	5	3	4	5	4	4	4
201	1	2	2	2	4	3	3	2	4	4	2	2	2	3	4	3	3	4	4	3	2	3	3	4	3	2	3	3	3	2	2	3	4	3	3	3	4	2	2	4	3	3	4	3	3	3	4	4	3
202	1	4	4	4	1	3	2	3	3	4	3	3	3	3	3	3	3	3	4	3	4	4	4	5	4	2	4	2	3	4	3	4	3	4	1	1	1	4	2	1	1	1	1	1	1	1	1	1	1
203	1	2	3	3	3	3	3	3	3	3	3	2	2	3	3	3	3	2	3	2	3	3	3	3	3	3	3	2	3	3	3	3	3	3	3	4	3	4	4	4	3	3	4	4	3	4	4	4	3
204	1	4	4	4	4	3	4	3	4	3	4	3	3	3	3	3	3	4	3	3	4	3	3	4	3	3	3	3	3	2	3	3	3	3	3	4	4	4	4	4	4	3	3	3	3	3	4	4	3
205	1	5	5	5	5	4	5	5	4	5	5	5	5	4	5	5	5	5	4	5	5	4	5	5	5	5	4	5	4	5	4	5	5	5	5	4	5	5	4	5	5	4	5	5	5	5	5	4	5
206	1	4	4	4	4	4	5	5	5	5	5	4	4	5	5	5	5	5	5	4	4	4	4	5	5	5	5	4	4	4	5	5	5	5	5	5	5	4	5	5	5	5	5	4	4	4	4	4	4
207	1	5	5	5	5	3	3	3	5	5	4	2	3	1	3	3	3	1	4	1	3	3	4	4	2	2	2	2	2	1	2	4	5	4	2	3	4	2	2	1	2	2	1	4	2	2	3	2	2
208	1	1	2	3	2	2	2	3	3	2	2	3	4	3	5	4	4	5	3	3	4	5	3	2	4	3	4	1	3	2	2	3	1	3	4	5	3	5	3	3	2	4	3	4	3	2	3	4	3
209	1	4	3	4	4	2	3	4	3	4	3	4	3	4	4	3	4	4	3	4	3	2	3	3	4	3	4	3	3	2	3	2	4	3	4	3	4	4	2	4	4	3	4	3	4	4	4	3	4
210	1	3	3	4	4	4	4	4	4	4	3	4	4	3	5	4	4	4	4	5	5	4	3	4	4	4	4	4	4	4	4	5	4	4	3	3	3	3	3	4	4	3	2	2	3	2	4	2	3
211	1	4	2	2	2	3	4	4	4	4	4	4	3	3	4	4	4	4	4	3	4	3	3	4	2	4	4	3	3	3	3	4	4	4	4	2	2	3	2	2	2	2	3	1	2	1	3	2	2
212	1	3	4	2	3	4	4	4	4	3	3	4	3	3	4	4	4	4	4	4	3	3	3	4	3	3	4	3	3	4	3	4	4	4	3	3	3	4	4	4	3	3	3	3	3	2	3	3	3
213	2	5	5	4	5	5	4	5	5	5	4	4	5	5	5	5	5	5	5	4	5	5	5	5	5	4	5	4	4	4	5	4	5	4	5	5	5	4	4	5	5	4	5	4	3	5	4	5	5
214	1	4	4	4	4	4	4	4	4	4	4	2	4	4	3	4	3	3	3	4	4	4	4	4	4	4	4	4	4	4	3	4	4	4	3	4	4	4	4	4	3	3	4	4	3	4	4	4	4
215	1	1	1	1	4	2	2	2	3	3	3	2	2	2	3	2	3	2	2	4	4	3	3	3	2	3	2	2	2	1	3	3	4	2	2	2	2	2	3	2	1	2	2	1	1	2	2	2	2
216	1	4	3	4	3	3	3	3	4	4	4	4	4	4	5	4	4	3	4	4	3	4	4	3	3	4	4	4	5	4	5	4	4	3	4	4	4	4	4	4	3	4	5	4	4	4	5	4	5
217	1	2	4	4	4	2	3	3	3	3	3	2	2	2	2	2	1	2	2	4	4	2	3	5	4	3	2	3	2	1	1	1	4	4	2	2	2	3	2	1	2	2	3	2	2	3	3	3	2
218	1	4	4	4	4	4	4	4	5	4	4	4	4	5	4	4	4	4	4	4	3	3	4	4	4	3	3	3	3	3	3	4	4	3	4	4	4	3	3	3	3	4	4	3	3	4	4	3	4
219	1	4	2	3	2	4	3	4	4	4	4	2	2	4	4	3	4	4	4	4	5	4	5	5	4	3	3	4	4	4	4	5	3	5	2	1	4	5	3	4	3	2	1	1	1	1	2	4	1
220	1	5	5	4	5	3	3	2	3	3	2	2	3	2	2	3	2	1	1	3	2	3	3	4	3	2	3	2	3	3	3	4	4	3	2	3	5	4	3	3	3	4	5	4	3	4	5	5	3
221	1	4	3	3	4	4	4	4	4	3	3	3	2	3	3	3	3	3	3	3	4	4	3	4	2	3	3	2	2	2	3	3	4	4	2	3	3	2	3	4	2	2	4	3	3	5	4	4	3
222	1	4	2	2	3	3	3	3	4	3	3	4	3	4	3	3	4	4	3	4	4	3	3	4	3	2	3	3	3	4	2	2	4	1	4	3	3	4	3	4	3	3	3	3	4	4	3	4	4
223	1	4	2	1	1	2	1	3	2	2	2	2	2	2	3	2	3	2	3	3	4	4	4	4	2	3	2	2	2	1	1	4	4	2	4	3	4	3	2	2	2	2	1	2	2	4	4	3	2
224	1	4	2	3	4	3	3	4	5	4	2	3	2	2	3	3	3	3	4	4	3	4	4	4	4	4	4	2	1	1	1	2	5	3	3	2	1	4	3	2	3	2	4	3	2	5	5	5	4
225	1	3	3	3	4	2	2	3	3	3	3	2	3	3	3	3	3	3	3	3	3	3	3	3	3	3	3	3	3	3	3	3	3	3	3	3	3	3	3	3	3	3	3	3	3	3	3	3	3
226	1	1	1	2	4	1	2	4	4	4	1	1	2	2	4	2	4	2	3	4	4	4	4	5	2	2	2	2	2	2	2	2	4	1	1	1	2	3	2	3	2	3	2	3	3	1	3	3	2
227	2	5	5	5	5	5	5	5	5	5	5	4	5	5	5	5	5	5	5	5	5	5	5	5	3	3	3	4	3	4	3	5	5	5	5	5	5	4	5	5	5	4	5	5	5	3	5	4	5
228	1	4	4	3	4	4	4	4	4	4	4	4	4	4	3	4	4	4	3	4	4	4	3	4	3	4	4	4	4	4	4	4	4	4	3	3	3	4	3	3	4	3	3	3	3	4	3	3	3
229	1	3	3	3	3	4	4	4	3	3	3	4	4	4	4	3	3	3	4	3	3	2	3	3	3	4	3	3	3	2	2	4	4	4	3	3	3	3	3	3	4	4	4	4	3	3	3	4	4
230	1	4	2	4	5	4	3	4	5	4	2	4	2	4	5	3	4	2	4	4	5	3	2	5	3	3	4	2	2	3	4	4	4	4	2	3	5	4	5	3	4	4	2	4	2	1	3	2	3
231	1	5	4	4	4	4	5	4	4	4	4	4	3	3	4	3	4	4	4	4	4	4	4	5	3	4	4	4	4	3	3	4	5	4	3	4	4	4	4	5	4	4	4	4	4	2	4	3	3
232	2	5	4	4	4	4	4	4	4	4	4	4	3	3	2	3	4	3	3	4	4	4	4	4	3	3	4	3	3	4	4	5	4	4	5	4	4	4	4	4	5	4	5	4	5	5	4	3	4
233	2	4	4	4	5	4	3	3	4	3	3	4	3	4	4	4	4	3	4	4	4	4	3	4	3	3	3	2	2	2	2	3	3	4	2	3	4	3	3	4	2	2	4	3	3	4	3	3	3
234	1	5	3	3	4	3	2	3	3	4	3	2	1	2	3	3	2	1	2	3	3	4	3	4	3	3	2	3	3	4	3	4	4	4	2	2	2	3	3	2	2	2	2	2	2	3	3	3	3
235	2	2	2	3	2	2	2	2	3	3	2	2	2	2	2	2	2	2	2	2	2	2	3	2	2	2	2	2	2	2	2	2	2	2	3	2	2	2	2	2	2	2	2	2	2	2	2	2	2
236	1	3	3	3	3	3	3	3	3	3	3	3	3	3	3	3	3	3	3	4	3	3	3	3	3	3	3	3	3	3	3	3	3	3	3	3	3	3	3	3	2	3	3	3	3	2	3	3	4
237	2	3	5	4	5	5	4	5	5	5	5	4	5	5	5	5	5	4	4	3	4	5	5	3	5	5	4	4	5	1	5	5	5	5	5	5	5	4	4	4	5	5	5	5	5	5	5	5	5
238	1	2	2	2	4	4	4	4	4	4	4	4	3	4	4	3	3	3	3	3	3	3	3	3	4	3	3	2	4	4	4	4	4	3	3	1	1	3	3	3	3	3	1	1	1	1	1	1	1
239	1	4	4	4	4	3	2	3	3	4	3	3	2	3	4	3	3	3	2	4	5	5	3	4	4	3	3	4	3	4	5	4	4	4	2	3	2	3	2	2	3	3	2	2	2	2	1	2	2
240	1	4	4	4	4	4	4	3	3	3	3	4	4	4	4	4	3	3	3	4	3	3	3	3	3	3	2	3	3	3	3	2	3	2	3	3	3	4	3	4	4	4	3	4	4	4	4	4	4
241	1	4	4	4	4	4	3	4	4	3	3	3	2	3	4	2	3	3	3	4	4	4	4	4	4	3	4	3	2	3	3	4	3	3	3	3	3	4	3	3	3	3	4	4	3	4	4	3	4
242	1	5	4	4	4	5	5	3	5	5	5	5	5	5	4	4	4	3	5	5	4	4	5	5	4	5	5	5	5	4	3	5	5	4	5	5	4	5	4	4	5	5	4	4	5	5	5	4	3
243	2	2	2	2	4	4	3	4	4	4	4	4	4	4	4	4	4	4	3	3	4	4	2	2	3	4	3	2	3	2	3	2	3	2	2	3	4	4	4	3	3	4	5	5	5	5	4	5	4
244	2	2	2	2	2	2	2	3	3	2	3	4	4	4	4	3	4	4	4	4	5	4	3	5	4	3	4	4	4	4	4	4	5	2	2	2	2	4	3	2	2	2	2	3	2	2	2	2	2
245	1	4	3	3	3	3	3	4	3	3	3	3	4	4	3	3	3	5	4	4	3	2	3	3	2	4	4	4	4	3	3	3	3	4	3	3	3	3	3	3	4	3	3	3	3	3	3	3	3
246	1	3	3	2	3	3	3	3	3	3	3	3	2	3	3	3	2	3	3	2	4	4	4	4	4	3	4	2	2	4	4	4	4	4	3	3	2	2	2	2	1	1	4	2	3	2	2	3	3
247	2	5	5	5	3	4	4	4	5	5	4	4	4	4	3	4	4	4	5	5	5	5	4	5	4	5	4	4	4	3	4	4	4	4	4	4	5	5	5	3	4	4	3	4	4	3	4	3	4
248	2	2	2	2	2	2	3	2	4	3	3	4	2	2	4	4	4	4	5	4	4	4	4	4	4	4	4	5	4	4	2	2	3	3	4	4	4	4	4	3	4	3	4	4	4	4	4	4	4
249	1	5	4	4	5	3	4	3	4	5	4	4	4	4	5	4	4	4	4	4	5	4	4	4	3	5	4	3	4	5	3	4	3	3	3	4	3	5	4	5	5	4	4	5	4	3	4	4	4
250	1	4	3	5	4	3	4	4	3	4	3	3	4	3	4	4	4	4	4	4	3	3	4	4	3	4	4	4	3	4	3	4	4	3	5	3	3	4	4	4	5	3	3	3	4	4	4	4	4
251	2	3	3	4	3	3	3	3	3	4	3	2	3	3	3	3	3	3	3	3	4	3	3	3	3	3	3	3	3	4	3	3	3	3	4	3	3	3	3	3	4	3	3	3	4	3	3	3	2
252	2	4	4	3	3	3	3	3	4	3	2	2	3	3	3	2	3	3	4	3	4	3	2	3	1	1	3	1	1	1	2	3	2	2	3	4	4	2	2	3	3	2	4	3	3	4	4	3	3
253	1	5	5	5	5	5	5	5	5	5	5	4	5	4	4	4	4	4	4	5	5	5	5	5	5	5	5	5	5	5	4	5	4	5	3	5	5	5	5	5	5	5	5	5	5	3	5	5	5
254	2	4	4	4	4	4	3	4	4	4	4	4	2	3	3	3	2	3	3	4	4	4	4	4	2	3	3	2	2	3	2	4	4	4	3	4	4	3	3	4	4	3	4	4	4	4	4	4	4
255	1	4	3	3	4	4	4	3	4	4	4	4	4	3	4	3	4	3	3	4	3	4	4	5	3	3	3	3	2	3	2	4	4	4	4	4	4	4	4	4	3	4	4	3	3	3	3	2	2
256	2	5	5	5	5	4	4	3	4	4	4	3	2	2	4	2	2	2	2	4	5	5	1	5	3	4	4	1	2	1	1	3	4	3	3	4	3	3	3	4	2	2	4	3	3	2	3	3	4
257	2	5	4	4	5	4	4	3	3	3	2	4	3	4	4	4	4	4	4	3	3	5	4	4	2	3	3	2	2	1	2	3	4	4	3	3	3	4	3	5	3	3	4	2	2	2	4	3	1
258	1	4	2	3	4	3	3	3	4	4	4	3	3	4	3	3	3	4	3	4	3	4	3	4	3	3	3	4	3	3	3	4	4	3	4	3	3	3	3	4	3	4	3	3	3	4	4	2	3
259	2	4	2	5	5	2	3	3	3	2	1	2	3	3	4	1	1	2	4	3	4	4	3	5	4	1	3	2	2	1	2	3	2	1	2	4	4	4	4	5	3	1	4	3	3	5	5	5	4
260	1	4	3	3	4	3	4	3	4	4	2	4	3	3	4	3	4	4	4	4	3	3	4	3	4	4	5	3	4	4	4	3	4	5	3	2	2	4	3	3	3	4	3	4	3	4	3	3	3
261	1	3	3	2	2	3	3	4	3	3	2	2	1	3	3	4	3	3	3	3	3	2	3	3	4	3	3	2	2	3	2	2	3	3	4	4	4	3	4	3	4	4	4	3	3	3	3	3	4
262	1	4	3	5	4	5	4	4	3	4	4	3	4	4	3	5	4	4	3	4	3	4	5	4	4	5	4	3	3	4	4	5	4	5	4	4	5	4	3	5	4	5	4	4	5	3	4	4	4
263	1	5	5	5	5	5	5	5	5	5	5	2	4	3	4	2	2	3	3	4	3	4	5	5	1	4	3	2	4	2	4	4	5	4	4	5	4	3	2	4	4	4	5	4	4	5	4	4	4
264	2	5	5	5	5	5	5	5	5	5	5	3	5	5	4	5	3	4	4	3	3	4	4	5	3	3	3	2	3	4	2	4	5	5	3	3	3	3	3	5	3	3	5	5	5	3	5	5	5
265	2	3	4	5	2	4	4	3	3	4	4	4	3	5	5	5	4	3	4	3	4	5	3	3	4	5	3	5	4	3	2	5	4	3	4	4	5	5	4	3	3	3	4	4	4	2	4	5	4
266	1	4	4	4	4	4	4	5	5	4	4	4	4	4	4	4	4	3	3	4	4	4	4	4	4	3	4	3	4	4	4	4	3	4	4	5	5	4	4	5	4	4	4	4	4	4	4	4	4
267	1	4	4	3	4	4	4	4	4	4	4	4	3	3	4	4	3	3	3	3	3	4	3	4	3	3	3	2	3	2	3	3	3	3	3	4	3	4	3	4	4	4	3	3	3	2	3	3	3
268	1	2	1	2	2	4	4	4	4	3	4	2	2	2	4	2	1	2	2	2	1	1	1	4	2	1	2	2	2	4	3	2	3	2	1	2	2	2	2	1	1	2	2	2	2	2	2	2	1
269	1	4	5	3	4	4	4	3	4	4	4	4	4	3	4	4	5	5	4	4	5	4	4	5	5	4	4	5	4	4	5	5	5	4	5	5	5	5	4	4	5	4	5	4	4	4	4	5	5
270	1	3	4	4	3	3	3	4	3	3	3	2	3	4	3	3	3	4	3	3	3	3	3	4	3	3	4	3	4	3	3	3	3	3	3	3	3	3	4	4	3	3	3	4	3	3	3	3	4
271	1	3	4	4	3	4	4	4	3	4	3	3	3	4	4	3	4	4	3	3	3	4	3	3	4	4	3	3	4	3	4	3	4	3	3	3	4	3	3	4	4	3	3	3	4	4	4	3	4
272	1	5	4	4	4	5	5	5	5	5	4	3	3	4	4	3	4	5	5	5	4	5	5	5	4	4	5	5	5	5	4	5	4	5	3	4	4	3	4	3	4	5	4	5	4	5	4	3	5
273	2	4	3	3	4	4	4	3	5	4	3	3	4	4	4	4	3	3	4	5	5	4	5	2	3	2	3	2	2	3	2	4	4	4	2	3	2	3	2	4	2	2	2	2	2	2	3	2	2
274	1	4	4	4	4	4	4	4	4	4	4	4	3	4	4	4	4	4	4	5	4	4	3	4	3	4	4	4	4	4	4	4	4	4	4	4	4	5	4	4	4	3	4	4	4	4	4	4	4
275	1	3	3	3	3	4	3	4	3	3	3	3	3	3	3	3	3	3	3	3	3	4	3	4	3	3	3	4	3	3	3	3	3	3	3	3	3	3	3	3	4	3	3	3	3	3	3	3	3
276	1	4	2	3	4	2	2	2	4	4	3	2	3	2	3	2	2	2	2	2	4	4	3	4	1	2	2	2	2	1	2	2	4	2	2	2	2	3	2	2	2	2	2	2	2	2	2	2	2
277	1	5	5	4	4	4	4	4	4	4	4	4	4	4	4	4	4	5	5	4	4	4	4	4	4	4	3	3	4	3	2	4	4	4	5	5	5	5	4	5	4	4	5	5	5	5	5	5	5
278	1	5	4	5	5	5	4	5	5	5	5	5	5	4	4	4	5	5	5	4	4	5	5	1	3	4	4	2	4	3	4	5	5	4	4	4	4	4	4	4	4	3	2	2	2	2	3	1	2
279	1	4	1	3	3	4	2	3	3	2	3	1	1	1	1	1	1	1	1	4	4	3	4	4	1	1	1	1	1	1	1	4	3	2	1	3	5	3	3	3	2	1	3	3	2	3	3	3	2
280	1	4	4	3	5	3	3	2	3	3	3	3	3	3	3	3	3	4	4	3	3	2	3	4	2	1	3	1	2	1	2	4	4	4	1	2	1	4	3	3	3	3	2	1	3	2	2	2	2
281	2	4	4	3	3	3	3	3	3	3	3	4	4	3	4	3	3	3	3	4	4	4	4	4	3	2	3	3	3	3	3	3	4	3	3	3	4	3	3	4	3	3	4	3	3	4	4	3	3
282	1	4	4	4	4	4	5	4	4	4	4	4	4	4	4	3	4	4	5	4	4	4	4	4	4	4	5	3	4	4	4	5	4	4	4	4	3	3	2	2	3	4	3	4	3	4	4	3	3
283	1	2	2	2	3	4	4	4	4	3	3	4	4	3	4	4	2	3	4	4	4	3	4	4	2	2	3	4	2	3	2	4	4	4	4	3	4	4	4	3	4	4	1	2	2	1	1	2	2
284	1	4	4	2	3	4	2	2	5	4	4	2	2	3	3	3	4	4	3	4	4	5	2	4	2	2	2	4	3	2	3	4	5	4	2	2	4	4	4	4	3	3	4	4	4	4	4	4	3
285	2	5	5	4	5	5	3	4	4	4	4	5	4	4	4	4	4	4	5	3	4	4	2	4	1	2	2	2	2	3	2	3	3	3	2	2	2	3	4	5	4	4	5	4	5	5	5	5	5
286	2	3	4	4	5	3	4	3	3	3	4	5	5	5	5	5	4	4	5	4	4	4	5	5	3	4	3	2	3	3	3	3	3	3	4	4	4	4	4	4	3	3	5	5	4	4	4	5	4
287	2	4	2	2	2	1	2	2	2	2	2	2	2	2	2	3	1	2	2	3	2	2	2	2	2	1	2	1	1	1	1	1	4	2	1	1	1	2	1	1	1	2	1	1	1	1	1	1	1
288	2	4	4	4	4	4	4	4	4	4	4	3	3	3	3	4	3	3	3	3	3	4	3	4	3	3	3	3	3	3	3	3	4	4	3	4	4	3	3	4	3	3	4	4	3	4	4	3	3
289	2	4	3	3	4	4	4	3	4	4	4	4	4	4	3	4	4	5	5	4	4	3	2	5	2	2	3	4	4	3	3	4	4	4	4	3	4	4	4	4	4	3	4	4	4	3	4	4	4
290	2	2	2	3	3	3	4	3	3	3	3	2	3	3	4	4	3	3	4	4	4	4	3	4	3	3	3	3	2	3	3	4	4	4	3	4	4	2	3	2	3	3	4	2	3	3	3	3	2
291	2	2	1	2	4	2	2	2	4	4	3	2	1	2	4	2	3	4	4	4	5	4	2	5	1	2	1	2	2	1	1	1	4	3	2	2	4	1	1	3	2	1	4	3	3	3	4	4	4
292	2	5	5	4	5	3	4	4	5	4	4	4	3	3	4	4	4	4	5	3	4	5	4	4	3	2	4	3	3	3	4	4	4	4	3	4	3	4	4	3	3	4	3	3	3	3	3	3	3
293	2	5	3	4	4	4	3	3	4	4	3	3	3	3	4	3	4	3	4	3	3	4	4	4	2	2	3	2	3	4	3	3	4	3	5	5	5	3	3	5	4	3	5	4	2	4	4	5	3
294	2	4	4	4	4	4	4	4	4	4	4	3	2	3	3	4	2	3	2	4	4	4	3	4	2	3	2	2	2	4	4	4	4	4	2	2	2	3	4	4	2	3	3	2	2	2	3	3	3
295	2	4	4	4	3	3	3	4	4	4	3	4	4	3	4	4	3	3	4	4	4	4	3	3	3	4	4	3	3	3	4	4	3	3	3	3	3	3	3	4	3	3	3	3	4	3	3	3	3
296	2	5	4	5	5	5	5	5	5	5	5	4	4	4	4	4	4	3	3	5	5	5	5	5	2	4	5	4	3	2	4	5	5	5	4	4	4	4	5	4	3	4	4	4	4	4	5	5	5
297	2	4	4	4	4	3	3	3	3	3	4	3	4	2	3	3	4	4	4	3	4	3	4	4	4	4	3	2	2	1	3	3	3	4	4	4	5	3	3	5	4	3	5	5	5	5	5	5	5
298	2	5	5	5	5	4	4	4	5	5	4	3	4	4	4	4	3	4	4	4	4	5	5	5	4	4	4	3	3	4	4	5	5	5	3	3	4	4	4	5	3	3	4	4	4	3	4	3	4
299	2	4	4	4	4	4	4	3	4	4	4	4	4	3	4	5	4	4	4	4	4	5	3	3	2	3	3	3	3	2	2	3	4	3	4	4	4	3	4	4	3	3	4	4	4	3	4	3	4
300	2	2	2	2	3	2	3	3	3	2	2	3	3	2	2	4	3	4	4	2	3	2	2	2	2	2	2	2	2	2	2	2	4	3	2	3	3	2	2	2	3	3	2	2	2	2	3	2	2
301	2	5	4	4	4	4	4	4	4	4	4	4	4	4	4	5	5	5	5	4	4	4	4	5	4	4	4	5	4	4	4	4	5	4	5	5	5	5	5	5	4	5	4	4	4	5	5	5	5
302	2	4	2	3	4	4	4	2	4	4	3	4	4	4	4	4	4	3	3	3	3	4	4	5	3	2	4	2	3	1	4	4	4	4	4	4	4	4	4	3	3	3	5	4	4	5	5	5	5
303	2	5	5	5	5	5	4	5	4	4	3	3	3	2	4	3	4	3	3	3	4	4	4	4	2	2	2	2	3	1	4	4	4	4	4	4	4	4	4	5	3	4	5	4	4	5	5	5	5
304	2	4	4	4	3	4	3	4	4	3	3	4	3	4	4	4	4	4	4	3	3	3	3	4	3	3	3	3	3	3	3	3	4	4	2	3	3	3	3	4	3	3	4	3	3	3	3	3	3
305	2	5	5	5	5	5	4	4	5	5	5	4	4	4	2	3	3	4	4	5	5	5	3	5	2	2	1	2	2	2	4	4	5	5	5	5	5	4	4	5	3	3	4	3	2	4	5	2	4
306	2	4	4	3	3	2	2	1	2	3	3	3	3	4	2	2	3	3	4	3	4	3	4	4	3	2	2	3	2	2	2	3	4	3	3	2	3	3	2	4	4	3	4	2	4	1	3	3	1
307	2	5	4	4	4	4	4	4	4	4	3	3	4	3	3	4	3	4	4	3	4	4	3	4	2	2	3	2	2	2	3	3	4	3	3	3	4	3	3	4	3	3	4	3	3	3	3	3	3
308	2	5	3	4	3	4	4	4	5	5	3	5	4	4	4	4	4	4	4	3	4	4	4	5	2	3	4	3	4	2	2	3	5	4	5	5	5	4	5	5	4	4	5	4	5	4	5	5	4
309	2	3	3	3	4	4	4	4	4	4	4	4	4	4	4	4	4	4	4	4	3	4	3	3	2	3	3	3	2	2	2	3	4	3	4	4	4	4	4	5	4	4	5	4	4	5	5	5	5
310	2	5	4	5	5	4	3	4	5	5	5	3	3	4	3	4	4	3	2	5	4	5	5	5	3	3	2	3	4	4	3	5	5	5	3	3	3	5	3	5	4	3	5	2	4	3	5	3	4
311	2	2	2	3	3	3	3	2	3	3	2	2	3	1	4	3	3	3	4	3	2	3	3	2	3	3	3	2	2	1	2	3	2	3	3	3	3	3	3	3	4	3	3	3	3	3	3	3	3
312	2	5	5	5	5	5	5	5	5	5	5	4	4	3	5	3	3	3	3	5	5	5	4	5	3	4	4	3	2	2	2	4	5	5	4	4	4	3	4	5	4	4	4	4	3	4	3	3	3
313	2	3	2	2	3	1	1	2	3	3	2	2	1	1	2	2	2	2	2	1	1	3	2	4	2	1	1	2	1	1	1	1	2	2	1	1	1	2	1	1	1	1	2	1	1	2	2	1	2
314	2	4	2	4	4	4	4	4	4	4	4	2	2	2	2	3	3	2	3	2	4	4	3	5	2	2	3	2	3	1	4	4	5	4	3	4	4	4	4	4	2	4	4	2	4	1	4	2	2
315	2	2	2	3	2	2	2	2	3	3	3	3	3	3	4	4	4	3	4	3	3	2	3	3	3	4	4	2	2	2	3	3	4	4	3	3	3	4	4	4	3	3	4	4	4	3	3	3	3
316	2	4	3	4	4	4	4	4	4	4	4	4	4	3	4	4	4	4	4	2	3	3	4	4	3	2	2	3	3	3	2	3	4	4	3	3	3	3	4	4	4	4	4	4	4	3	4	4	4
317	2	2	4	4	4	4	4	4	4	4	4	4	4	4	4	4	4	4	4	4	4	4	4	4	3	4	4	3	4	3	3	4	4	4	4	4	4	4	4	4	4	4	5	4	4	4	4	4	4
318	2	4	4	4	4	4	4	4	4	4	4	4	4	4	4	4	4	4	4	4	4	4	4	4	4	4	4	3	3	3	3	3	3	3	4	4	4	4	4	4	4	3	4	3	4	4	4	4	4
319	2	5	5	5	5	5	5	5	5	5	5	4	5	4	4	4	4	3	4	4	5	5	4	5	4	3	4	4	4	3	3	4	4	4	4	4	5	4	4	4	4	4	5	4	4	5	5	5	5
320	2	3	3	3	4	4	4	4	4	4	4	3	3	3	3	3	4	3	3	3	4	4	4	4	4	3	4	4	3	4	4	4	4	4	4	4	4	4	4	5	4	5	4	4	4	4	4	4	4
321	2	4	4	2	2	4	4	2	3	3	3	2	2	2	4	2	2	3	2	4	2	4	3	3	4	3	3	3	3	3	3	3	3	3	2	2	2	4	2	3	3	4	2	2	2	3	3	4	3
322	2	1	2	2	4	4	3	4	4	4	4	3	4	3	4	4	3	2	1	3	4	5	4	5	4	2	3	2	2	1	3	4	4	4	2	1	1	3	3	2	2	2	3	2	1	2	1	1	1
323	2	3	3	3	3	3	3	3	2	3	3	2	2	2	3	2	2	2	2	3	3	3	3	3	3	3	3	2	2	3	3	2	3	3	2	3	2	3	3	3	3	3	2	3	3	3	2	3	3
324	2	4	3	3	4	3	3	2	3	3	2	3	3	3	2	2	3	3	2	3	2	3	2	4	2	2	2	2	2	1	2	2	4	3	2	2	2	4	3	2	2	3	2	2	2	2	2	2	2
325	2	2	2	3	3	3	3	4	4	4	4	3	2	1	3	3	1	1	1	5	5	5	5	5	3	3	3	1	1	1	3	4	4	4	3	3	3	3	3	3	3	3	4	3	3	4	4	3	3
326	2	4	4	4	4	4	3	4	4	4	4	4	3	3	4	3	4	4	4	4	4	4	4	5	3	3	3	3	3	3	4	4	4	4	4	4	4	4	4	4	4	4	4	4	4	4	5	5	5
327	2	4	4	3	4	4	4	4	4	4	2	4	4	4	4	4	4	4	4	4	4	4	4	4	4	4	4	4	1	1	1	1	4	1	2	4	4	4	4	4	4	4	4	4	4	4	4	4	4
328	2	5	5	5	5	4	4	2	5	5	5	4	3	3	2	4	4	2	4	5	5	5	5	5	2	2	3	3	4	4	2	4	5	5	3	4	4	4	4	5	5	3	5	2	4	5	5	5	5
329	2	5	4	4	4	3	3	3	4	4	3	3	3	3	3	3	2	2	1	4	4	4	3	4	1	2	2	2	2	2	2	3	3	3	2	2	2	2	3	4	2	2	3	2	3	4	4	3	3
330	2	4	4	3	3	4	2	2	3	3	3	2	2	2	3	3	3	4	3	2	3	2	2	4	2	1	2	2	3	1	1	1	3	2	3	2	1	2	2	4	3	3	4	4	3	5	4	3	3
331	2	4	3	3	3	4	4	3	4	4	4	4	4	5	5	4	5	5	5	4	4	4	4	3	4	3	4	3	3	3	2	3	4	3	3	4	4	4	4	4	4	4	3	3	3	2	3	3	3
332	2	4	3	3	3	4	3	4	3	4	4	3	2	2	3	3	3	2	2	4	3	3	3	4	3	4	4	2	2	2	1	3	3	4	3	3	4	4	4	3	4	3	2	2	3	3	2	2	3
333	2	4	2	3	4	4	4	4	4	4	3	3	4	3	4	4	5	3	4	4	4	4	4	4	3	4	4	3	4	3	2	4	4	4	4	4	4	5	4	5	4	4	4	4	3	5	4	5	4
334	2	3	3	3	3	4	3	3	3	3	3	3	3	4	3	3	3	3	3	3	3	3	3	3	3	3	3	3	3	3	3	3	3	3	3	3	3	3	3	3	3	3	3	3	3	3	3	3	3
335	2	4	4	3	4	4	4	4	4	4	2	3	2	3	4	4	4	2	3	4	4	4	4	4	2	4	3	2	4	2	4	4	4	4	1	4	4	4	2	4	4	2	4	2	4	2	4	4	4
336	2	4	4	4	4	4	4	4	4	4	4	3	3	3	3	4	3	3	3	3	4	3	3	4	4	3	4	4	4	3	3	3	3	4	3	3	3	4	4	4	4	4	4	4	4	3	3	3	3
337	2	2	2	3	3	2	2	3	3	3	2	3	3	2	2	3	2	2	3	2	2	2	3	2	3	2	3	3	2	3	3	3	3	2	3	3	3	4	3	3	3	3	4	3	4	3	4	3	3
338	2	4	4	4	4	3	3	4	4	4	3	3	3	4	2	3	4	4	3	3	4	4	4	4	3	3	2	2	3	2	2	3	4	4	3	2	4	3	3	3	3	3	4	3	3	3	4	4	3
339	2	4	5	5	5	3	4	5	5	5	5	3	3	2	2	2	2	5	5	3	3	4	4	5	5	5	3	4	5	5	5	5	4	4	3	3	5	4	4	5	5	5	3	3	2	5	3	3	2
340	2	4	4	4	4	4	4	2	4	3	4	4	3	3	4	3	3	4	4	3	3	4	4	3	2	4	4	2	3	2	3	4	4	4	2	3	4	4	4	4	3	4	3	3	3	3	4	3	4
341	2	4	4	4	4	4	4	4	4	4	4	4	5	4	5	5	5	5	4	5	5	4	5	5	5	5	5	4	4	4	5	4	4	4	5	4	4	4	4	4	4	4	5	4	4	4	4	5	5
342	2	4	5	4	5	5	5	4	5	5	4	5	5	5	5	5	5	5	5	5	5	5	5	4	5	5	5	5	5	5	5	5	5	5	5	5	5	5	5	5	4	4	5	4	4	5	5	5	5
343	2	4	4	4	4	4	4	4	4	4	4	4	4	4	4	4	4	4	4	4	4	4	3	4	3	4	4	3	3	2	3	3	4	4	4	4	4	4	4	5	4	4	5	5	4	5	5	4	4
344	2	4	4	4	4	3	3	3	4	3	3	2	3	3	3	3	3	4	4	4	4	3	3	4	3	3	3	3	3	3	3	4	4	4	3	3	3	4	4	3	3	3	2	3	3	2	3	3	3
345	2	5	4	4	4	3	3	3	3	4	3	3	3	4	4	3	2	3	3	4	4	4	4	5	2	2	4	3	2	2	3	3	4	3	3	3	4	3	3	4	3	3	4	3	3	3	3	3	3
346	2	1	1	2	2	3	3	4	4	5	5	3	3	3	3	3	3	3	3	3	3	3	3	3	4	3	3	3	2	2	4	4	5	5	2	5	4	5	5	4	4	3	3	2	2	3	3	3	3
347	2	4	4	5	4	3	4	4	5	5	5	4	4	5	5	4	4	3	3	3	4	4	4	5	2	4	5	3	3	2	2	4	4	4	5	5	5	4	5	5	5	5	5	5	5	5	5	5	5
348	2	5	5	5	5	4	4	4	4	5	4	3	3	3	3	3	3	3	3	5	5	5	5	5	3	3	3	3	3	4	3	3	5	5	4	4	4	3	3	3	4	3	4	4	4	4	4	4	4
349	2	2	2	3	3	3	2	3	4	3	3	3	3	2	3	2	3	4	4	4	3	4	3	4	2	2	3	2	3	3	4	3	4	3	3	3	2	3	3	4	3	3	4	3	3	3	4	3	2
350	2	4	3	4	4	2	3	4	4	4	4	2	3	4	4	4	4	4	4	3	3	4	4	4	4	4	4	4	4	3	4	4	4	4	2	2	2	2	2	2	2	2	2	2	2	4	2	3	2
351	2	5	4	4	4	4	4	4	4	4	4	4	4	4	4	4	4	4	4	5	4	5	4	2	4	4	4	3	3	3	3	3	3	4	4	5	5	3	3	3	3	4	5	4	3	5	5	5	4
352	2	4	3	4	4	4	4	4	4	4	4	3	4	4	4	4	3	3	3	4	4	4	4	4	3	4	4	4	4	4	4	4	4	4	4	4	4	4	4	4	4	4	4	4	4	3	4	3	4
353	2	4	4	4	4	3	3	3	4	4	4	2	2	3	4	3	2	2	2	3	3	2	2	4	2	2	2	2	3	2	2	4	4	4	2	2	3	4	3	2	2	2	2	2	2	2	3	2	2
354	2	2	3	3	4	3	3	2	3	4	4	4	4	3	3	4	4	3	4	5	4	4	3	4	4	5	3	2	3	2	2	3	2	3	4	3	2	4	3	3	4	3	2	3	4	3	3	3	4
355	2	4	4	4	4	3	4	4	4	4	3	3	4	4	4	3	4	5	5	4	4	4	4	4	3	4	4	3	4	4	4	3	4	4	5	5	5	5	5	4	5	5	5	5	5	4	5	5	5
356	2	4	4	4	4	4	3	4	4	4	4	2	2	2	3	2	2	2	2	4	4	4	4	4	2	3	2	4	3	2	3	4	4	4	2	1	1	3	3	2	3	3	3	3	2	2	2	1	1
357	2	2	4	3	3	4	4	4	3	4	4	3	3	4	4	3	3	3	3	4	4	3	4	4	3	3	3	3	3	4	3	4	4	4	4	4	4	3	4	4	4	4	4	4	4	5	4	4	4
358	2	1	4	5	5	5	4	4	5	5	5	5	4	2	5	5	4	3	4	5	5	5	1	5	1	1	3	2	3	4	2	4	5	4	4	5	5	5	5	5	5	4	5	5	5	5	5	5	5
359	2	1	2	2	2	1	1	3	2	2	1	2	3	2	2	3	2	2	2	1	2	3	2	2	1	2	2	2	2	2	1	2	2	1	1	1	2	1	2	2	1	1	1	2	1	3	1	2	3
360	2	4	4	4	4	4	4	4	4	4	4	5	3	3	4	4	3	3	3	4	4	4	4	4	4	4	3	3	3	3	3	4	4	4	4	4	4	3	3	4	3	3	4	3	4	4	4	4	4
361	2	4	2	3	3	3	3	3	3	3	2	3	4	4	3	3	3	3	4	2	3	3	3	3	2	2	2	2	2	1	3	3	3	2	2	3	3	3	3	2	3	3	2	3	3	2	2	3	3
362	2	5	5	5	5	5	5	5	5	5	5	4	4	4	5	5	5	5	5	4	4	5	4	5	1	3	3	3	3	3	3	4	4	4	5	5	5	5	5	5	5	5	5	5	4	5	5	5	5
363	2	4	4	4	4	4	3	3	4	4	3	2	2	2	3	2	3	2	2	4	4	4	3	2	2	2	3	2	2	2	2	4	4	4	2	4	2	2	2	2	2	2	2	2	2	2	3	2	2
364	2	4	4	3	4	2	2	2	2	2	2	1	1	1	1	1	1	3	4	2	4	3	3	4	2	1	2	1	1	1	1	1	2	1	1	1	1	1	1	1	1	1	1	1	1	1	1	1	1
365	2	3	4	4	4	4	4	2	4	4	3	2	3	2	4	3	4	3	3	3	4	4	4	4	2	2	3	3	3	1	1	3	3	3	3	4	5	4	4	4	4	2	4	4	4	3	4	4	4
366	2	4	2	2	4	3	3	2	4	4	4	1	1	2	2	2	2	4	4	3	4	4	4	4	2	2	3	2	2	3	3	3	3	2	2	2	4	2	2	2	2	2	3	3	2	3	4	1	1
367	2	4	4	3	3	3	3	3	3	3	3	3	4	3	3	3	3	3	3	3	3	4	3	4	3	3	3	2	2	3	3	3	3	3	3	3	3	3	3	3	3	3	3	3	3	4	4	3	3
368	2	4	3	3	4	4	4	4	4	4	4	4	3	4	4	4	4	4	4	3	3	4	4	4	4	4	4	3	3	3	3	3	3	3	3	3	3	4	3	3	3	3	3	3	3	3	3	3	3
369	2	4	4	4	4	4	4	4	4	4	4	3	3	3	5	4	3	4	4	4	4	5	4	5	3	4	3	3	3	2	2	3	4	4	3	2	2	4	3	4	4	4	4	4	3	2	3	3	3
370	2	4	4	4	4	4	4	4	3	4	3	2	2	3	3	4	3	4	4	5	4	4	4	5	2	4	3	3	3	2	2	4	2	3	3	3	5	3	4	5	3	3	5	3	4	5	5	5	4
371	2	4	2	1	1	2	2	1	1	1	1	2	2	1	4	1	1	2	2	4	2	1	1	2	1	1	1	1	1	2	2	1	1	2	1	1	2	1	1	1	1	1	1	1	2	2	1	1	1
372	2	5	4	4	5	4	3	4	4	3	4	3	2	4	4	3	3	4	4	4	4	5	5	4	3	2	4	2	4	1	3	4	5	4	3	2	2	4	3	5	2	2	4	3	3	4	4	4	3
373	2	4	3	3	4	4	4	3	4	5	4	4	3	4	5	4	4	4	5	5	5	4	4	5	3	3	4	2	3	3	4	4	5	4	4	5	3	4	4	5	5	5	4	5	4	4	3	3	4
374	2	4	4	3	4	3	3	4	4	4	3	2	2	3	3	3	3	3	3	2	3	4	3	4	2	1	2	2	2	1	1	1	3	3	3	3	2	3	3	5	3	3	5	3	3	4	4	3	3
375	2	4	4	4	4	4	3	3	3	3	3	2	3	2	4	3	2	1	2	4	3	3	3	4	3	2	2	1	1	1	1	3	4	3	3	3	4	3	2	4	2	3	3	3	3	2	4	5	3
376	2	4	5	4	5	5	5	5	5	5	5	3	3	3	4	4	4	4	5	3	3	3	3	4	3	4	4	4	4	4	4	5	5	4	4	4	5	4	4	4	4	3	3	5	4	5	5	5	5
377	2	4	5	5	5	3	3	4	3	4	5	3	2	4	3	3	4	3	3	4	3	4	3	4	4	4	3	2	1	3	4	4	5	4	4	3	4	3	2	4	3	3	4	4	3	3	4	4	4
378	2	3	3	4	3	4	4	4	3	5	4	2	4	4	5	3	4	3	3	3	4	5	5	3	1	2	3	2	3	1	3	4	3	2	3	3	3	2	2	2	3	3	4	4	2	1	3	3	3
379	2	5	5	5	4	4	4	3	3	3	4	4	3	4	2	4	3	3	3	4	5	4	3	4	4	1	3	2	3	1	1	1	2	3	3	4	4	2	3	4	4	4	5	3	3	4	4	4	4
380	2	3	2	3	4	3	3	3	4	4	3	3	2	3	3	2	4	3	3	4	3	3	4	3	3	3	3	3	3	3	2	4	4	4	4	4	4	3	3	5	3	4	5	5	5	4	4	4	4
381	2	5	5	5	5	4	4	4	4	4	3	3	3	3	4	4	3	3	3	4	4	4	4	5	4	3	3	2	3	1	2	4	4	4	3	3	3	3	4	3	3	3	3	3	3	2	3	3	3
382	2	5	5	5	5	3	4	3	4	4	3	3	3	3	4	4	3	3	3	4	4	4	4	3	2	2	2	3	3	4	3	3	4	4	3	3	3	3	3	3	3	3	3	3	3	3	3	2	3
383	2	5	5	5	5	5	5	5	5	5	4	4	4	4	5	5	5	5	5	5	5	5	4	4	3	5	3	3	3	3	3	4	5	4	4	4	5	4	4	4	4	4	4	4	4	5	4	4	4
384	2	5	2	3	5	5	5	5	5	5	5	5	5	4	2	4	3	4	4	5	5	4	4	5	1	2	2	3	3	1	1	3	5	5	5	5	5	3	4	5	5	5	5	5	5	5	5	5	5
385	2	4	5	4	4	4	3	4	4	4	5	3	2	2	2	3	3	2	2	4	4	3	4	5	3	4	3	2	3	2	4	4	5	4	3	4	4	4	4	4	3	3	4	4	4	3	4	4	4
386	2	1	4	5	4	4	4	4	4	4	2	4	4	4	4	2	4	4	4	5	4	4	2	5	4	1	1	3	1	2	1	3	4	4	4	2	2	3	4	4	4	2	5	2	2	4	4	2	4
387	2	4	4	4	4	5	5	4	4	4	3	4	4	3	4	4	4	3	3	4	4	4	3	4	3	3	4	3	3	2	3	4	4	4	5	5	5	4	5	5	4	4	5	5	4	5	5	5	4
388	2	4	3	3	4	4	4	4	4	4	3	4	4	4	4	4	4	4	4	4	4	4	4	4	4	3	3	4	3	4	3	4	4	4	4	4	4	4	4	4	4	4	5	4	4	5	4	4	4
389	2	4	4	4	4	4	4	4	4	5	3	4	4	5	3	4	5	5	5	3	3	4	4	4	4	4	4	3	3	2	4	4	4	4	4	4	4	3	4	4	4	3	4	4	4	4	4	4	4
390	2	3	3	3	4	4	4	4	4	4	4	5	3	5	5	5	5	5	5	4	4	4	4	4	4	4	4	3	4	3	3	4	4	4	5	5	5	4	4	5	5	5	5	5	5	4	5	4	4
391	2	3	5	5	4	3	3	3	4	4	3	4	2	3	5	3	3	3	3	5	4	4	5	5	2	2	3	2	3	2	3	4	4	5	3	2	3	3	1	2	2	2	2	2	1	2	2	2	1
392	2	4	4	4	4	4	4	3	3	3	3	4	2	3	3	3	3	3	3	3	4	3	3	4	3	3	3	2	3	2	3	3	3	3	3	3	3	3	3	2	3	3	2	2	2	2	2	2	2
393	2	5	5	5	5	4	3	3	3	3	3	2	2	3	3	3	3	2	2	4	4	4	3	5	3	3	3	3	2	2	2	3	3	3	2	3	2	2	2	2	2	2	2	2	2	3	3	3	3
394	2	4	3	4	4	3	2	3	4	3	2	3	1	3	3	3	3	2	2	2	3	3	3	3	2	2	3	3	2	2	3	3	3	2	3	4	5	4	2	3	2	3	3	3	2	4	4	4	4
395	2	5	5	5	5	5	5	5	4	5	4	4	4	4	5	5	4	4	5	5	5	5	4	4	5	5	4	5	5	5	4	5	5	5	5	5	4	5	5	5	4	5	5	5	5	5	5	5	5
396	2	4	4	4	4	4	4	3	4	4	4	4	3	4	4	4	4	4	4	3	3	3	3	3	1	3	3	3	3	2	1	2	4	3	3	3	4	3	3	3	3	3	4	3	3	3	4	3	3
397	2	3	3	3	3	3	3	3	3	4	4	2	2	2	2	2	2	2	2	2	2	2	2	2	2	2	2	3	2	3	2	3	3	3	3	3	3	3	3	3	3	3	3	4	4	3	3	3	4
398	2	4	4	4	4	4	4	4	4	4	3	4	4	3	4	4	4	4	4	4	4	3	4	3	2	4	4	3	4	2	2	4	4	4	4	4	3	4	4	3	4	4	3	4	3	3	3	4	3
399	2	2	3	3	3	3	2	2	2	3	3	2	2	3	3	3	2	3	3	2	2	1	2	2	2	2	2	2	1	1	2	2	3	3	2	2	2	3	2	2	2	3	3	3	3	2	2	2	3
400	2	4	5	4	5	4	5	4	4	5	4	4	4	4	4	4	4	4	4	4	4	4	4	5	4	4	4	5	5	4	5	4	4	4	4	5	4	4	5	4	5	4	5	4	5	4	3	4	4
401	2	4	3	3	3	4	4	4	4	4	3	4	4	4	4	3	3	3	3	5	4	5	5	5	4	4	4	5	4	4	4	4	4	4	4	4	4	5	5	5	4	4	4	3	2	3	4	5	3
402	2	3	3	2	3	3	3	3	3	3	3	2	3	3	3	3	4	3	2	3	2	4	4	2	2	3	3	3	3	3	3	2	3	3	4	4	4	3	3	4	3	4	5	5	5	5	5	5	5
403	2	1	1	1	1	1	1	1	1	1	1	4	4	4	4	4	4	4	4	3	3	3	3	3	3	3	3	1	1	1	1	1	1	1	4	4	2	1	1	1	1	1	1	1	1	3	2	1	2
404	2	4	2	3	4	3	2	2	4	4	3	3	2	2	4	3	2	2	3	3	2	2	2	4	2	2	3	1	2	2	2	3	4	3	2	3	3	3	2	1	1	1	1	2	3	1	2	1	3
405	2	4	5	5	4	3	3	2	3	3	3	2	2	2	3	3	1	1	1	3	3	4	3	5	1	2	2	1	1	1	3	3	4	3	2	2	2	3	2	4	2	2	3	2	2	3	4	2	2
406	2	5	1	1	4	3	3	3	4	4	4	4	3	3	4	3	4	4	4	4	4	4	4	4	3	4	3	3	3	1	1	3	3	2	3	3	2	3	4	4	3	4	4	2	3	3	2	4	4
407	2	4	4	4	4	4	4	4	4	4	4	4	4	4	3	3	4	4	4	4	4	4	4	4	4	4	3	3	4	3	3	4	5	4	4	4	4	4	4	4	4	4	4	3	4	5	4	4	4
408	2	4	3	4	4	2	3	3	3	3	2	4	3	4	4	4	4	4	4	5	4	4	3	5	3	3	3	4	2	2	2	3	4	2	3	2	3	3	3	1	2	3	2	3	3	2	3	3	2
409	2	5	5	5	5	5	5	5	5	5	5	4	4	4	4	4	3	3	3	4	4	4	4	4	3	4	3	3	3	4	3	4	4	4	4	4	5	3	3	5	3	3	5	5	4	5	5	5	5
410	2	4	4	4	4	3	3	3	3	3	2	3	2	2	4	4	3	5	5	4	4	4	4	4	2	2	2	2	2	2	2	3	4	4	3	3	4	3	3	4	3	3	4	4	3	4	4	4	4
411	2	4	3	4	4	3	5	3	4	4	3	4	4	4	4	3	2	4	4	4	4	4	4	4	3	2	3	2	2	2	2	4	4	3	3	4	4	3	3	4	2	2	4	3	4	4	4	4	4
412	2	4	4	4	4	4	4	4	4	4	4	4	4	4	4	4	4	4	4	4	4	3	3	4	4	3	3	3	3	3	3	4	4	4	4	4	4	4	4	4	4	4	5	5	5	5	5	5	5
413	2	4	4	4	4	4	3	3	4	4	4	3	2	2	3	2	3	3	3	4	4	3	3	4	2	2	3	2	2	2	2	4	4	4	3	4	4	4	4	3	3	4	4	3	3	4	3	4	3
414	2	2	4	3	4	3	3	3	4	4	2	3	3	2	4	3	4	3	3	4	4	3	2	4	3	3	3	4	3	2	3	3	4	3	3	4	3	4	4	3	4	4	2	3	4	1	3	3	3
415	2	2	2	1	4	4	1	2	2	1	1	2	1	2	2	1	1	1	2	4	4	1	2	5	2	2	2	2	1	1	2	2	1	1	2	2	2	2	2	2	1	2	1	2	2	1	1	1	1
416	2	2	2	3	3	3	3	3	3	3	3	2	3	2	2	2	2	2	3	3	3	3	3	4	3	3	3	3	3	2	3	4	4	4	3	3	3	3	3	3	3	3	3	3	3	3	3	3	3
417	2	4	4	2	5	1	2	4	4	4	2	3	4	2	4	2	5	5	2	2	4	2	3	3	1	3	4	3	4	2	4	2	3	3	2	3	4	2	4	3	2	4	3	2	3	1	4	2	3
418	2	5	5	5	5	5	5	5	5	5	3	4	4	4	3	4	4	3	3	3	4	4	4	5	2	2	2	2	3	3	2	4	4	4	4	4	4	4	4	5	3	3	4	4	3	4	5	5	5
419	2	4	4	4	4	4	4	4	3	4	4	4	4	4	3	4	4	3	4	4	4	4	3	4	4	3	4	3	2	2	2	2	2	2	2	4	4	3	3	4	3	4	3	3	4	5	4	4	4
420	2	3	4	3	4	3	3	3	4	4	3	4	3	3	4	3	3	4	4	4	4	3	4	4	2	3	3	3	3	2	3	3	4	4	3	3	3	3	3	4	3	3	4	3	3	4	4	3	3
421	2	4	4	4	3	3	3	3	3	3	3	3	4	3	3	3	4	3	3	4	4	3	3	3	3	3	4	4	4	3	4	3	3	4	3	3	3	3	3	3	3	3	3	4	3	3	3	4	3
422	2	3	2	3	2	3	3	2	2	3	2	2	2	2	2	2	2	2	2	3	3	3	2	4	3	2	2	3	2	2	3	3	4	2	4	2	3	3	2	3	3	2	2	3	3	2	2	3	3
423	2	3	4	3	4	3	4	3	4	3	4	3	3	3	3	3	3	4	3	4	3	4	3	4	3	4	3	4	3	4	3	4	3	4	4	4	3	3	4	3	4	4	4	4	3	4	4	3	3
424	2	5	5	5	5	4	3	5	5	5	5	3	2	2	3	3	2	2	3	3	4	4	4	4	2	4	5	3	3	3	5	5	5	5	2	2	3	4	4	2	3	3	2	3	3	2	2	3	3
425	2	2	4	4	5	4	4	4	2	4	4	3	4	4	4	4	5	4	4	4	4	4	4	5	4	4	4	5	4	5	4	4	4	4	4	4	4	5	4	5	4	4	4	4	4	4	4	3	3
426	2	3	3	3	2	4	3	4	4	3	3	2	4	3	3	4	3	3	3	2	4	3	2	2	3	2	3	2	2	3	2	3	2	3	3	2	3	3	3	2	4	3	3	2	3	2	3	3	2
427	2	2	2	3	4	4	3	3	3	3	4	4	4	3	4	3	3	4	4	4	4	4	4	3	4	3	3	4	4	3	3	4	5	3	3	3	3	4	4	3	3	3	1	2	3	3	4	3	3
428	2	4	4	4	4	5	4	5	4	4	3	4	4	5	4	3	4	4	3	3	3	4	4	3	4	4	4	4	3	4	4	4	4	4	3	4	4	4	5	4	4	5	4	4	5	4	4	4	4
429	2	4	2	3	2	2	3	4	3	3	2	3	2	4	3	4	2	2	3	3	2	4	3	2	4	3	2	3	2	2	3	2	2	3	2	2	3	4	3	3	2	2	3	3	2	2	3	3	3
430	2	4	4	4	4	4	4	4	4	4	4	4	4	4	4	4	4	4	4	4	4	4	4	4	4	4	4	3	3	4	3	3	4	4	4	3	4	3	4	3	3	3	3	3	3	4	3	3	3
431	2	4	4	4	3	3	3	3	4	4	3	2	3	3	4	3	4	4	4	4	4	3	4	5	3	2	2	3	3	2	2	3	4	3	3	3	3	5	3	3	3	3	2	2	3	2	3	3	3
432	2	4	4	4	4	5	4	4	4	5	4	3	5	4	5	4	4	4	3	4	5	4	4	4	5	4	4	5	4	4	3	3	4	4	4	4	5	5	4	4	4	4	5	4	4	4	5	4	4
433	2	4	4	3	4	3	4	3	3	4	3	4	4	4	4	4	4	4	4	3	4	3	4	4	3	4	3	2	2	2	2	2	3	2	3	4	4	4	3	5	3	2	3	3	2	4	3	4	4
434	2	4	4	4	5	4	4	4	4	3	3	4	4	4	5	4	5	4	4	5	4	4	3	5	3	4	4	3	3	4	3	4	4	4	4	4	4	3	4	4	4	3	3	4	3	4	4	5	3
435	2	3	2	3	2	4	4	4	4	4	4	4	4	4	4	4	4	3	3	5	5	5	4	4	4	4	4	4	4	4	4	4	4	4	4	4	4	5	4	4	4	4	3	4	4	3	4	3	4
436	2	2	2	2	2	3	3	3	2	4	3	2	2	3	3	2	2	3	3	2	2	3	3	3	4	3	2	2	2	3	3	2	2	2	3	3	4	2	2	3	3	2	3	3	4	2	2	4	3
437	1	5	4	5	5	5	5	5	4	5	4	4	3	4	4	4	4	4	5	4	4	5	4	5	3	4	4	5	4	5	4	5	5	5	4	4	5	4	3	4	5	4	4	3	4	3	4	3	4
438	1	5	4	5	5	5	5	5	5	5	5	4	4	4	4	3	4	3	5	5	5	5	5	5	5	5	5	5	5	5	5	4	5	5	4	4	4	3	4	5	4	4	4	4	3	5	5	5	4
439	1	5	4	4	5	4	4	4	5	5	5	2	2	2	5	5	2	4	3	5	5	3	4	5	2	5	5	3	2	4	5	5	5	5	2	2	2	2	3	2	3	4	1	1	1	1	1	2	1
440	1	3	4	4	4	5	4	3	3	3	3	3	2	4	3	2	3	4	4	4	3	4	3	3	3	3	4	2	3	4	2	3	5	4	4	4	5	4	3	3	3	3	1	2	3	4	5	5	5
441	1	4	4	4	4	4	4	4	4	4	4	4	4	4	4	4	4	4	4	4	4	4	4	4	4	4	4	4	4	4	4	4	4	4	4	4	4	4	4	4	4	4	4	4	4	4	4	4	4
442	1	4	2	3	4	4	2	4	4	3	4	2	2	2	4	3	3	2	2	3	4	4	4	4	4	4	4	2	2	2	2	2	4	2	2	3	4	4	3	4	3	2	4	2	4	1	4	4	4
443	1	2	2	3	3	3	4	3	3	3	3	3	3	4	4	4	3	4	3	4	4	4	4	4	2	4	4	4	3	4	3	3	5	4	4	3	4	4	4	3	3	3	3	3	3	3	3	3	3
444	2	4	3	3	4	4	3	4	5	5	4	4	4	3	4	5	4	4	4	4	4	4	5	3	4	4	5	3	4	1	3	4	4	4	5	5	5	5	4	4	5	5	5	4	5	5	5	5	4
445	2	5	5	5	5	3	3	3	4	4	4	4	2	3	5	2	3	3	3	5	4	3	2	4	2	2	2	2	2	1	2	2	4	3	4	4	4	3	3	5	4	4	4	4	4	1	1	1	1
446	1	4	4	5	4	4	4	4	5	4	5	3	3	3	3	3	3	3	3	4	4	4	4	4	3	4	5	2	4	4	4	4	4	4	4	4	4	4	4	4	4	4	5	4	4	3	4	3	3
447	2	5	5	5	5	5	5	5	5	5	5	3	3	3	3	3	3	3	3	3	3	3	3	3	3	4	4	4	4	5	5	5	5	5	5	5	5	5	5	5	5	5	5	5	5	5	5	5	5
448	1	5	4	4	4	4	4	4	5	4	4	4	4	3	4	4	4	3	3	4	4	3	4	4	4	4	4	5	5	5	4	4	4	4	5	5	5	4	4	4	4	4	5	5	5	5	5	5	5
449	2	5	3	3	3	4	4	3	3	3	4	2	1	2	3	2	1	2	2	4	4	4	3	5	3	3	2	2	3	3	3	3	4	3	2	2	2	3	2	1	2	2	1	1	1	2	1	2	2
450	1	4	3	2	4	4	3	4	4	4	4	4	4	4	4	4	4	4	4	4	4	4	4	4	4	4	4	4	3	3	3	5	5	4	3	5	4	3	4	4	3	3	4	3	4	3	3	4	4
451	1	5	4	4	4	4	5	4	4	5	3	5	5	5	4	5	3	3	3	4	5	5	5	5	5	5	5	4	4	4	4	5	5	5	5	4	4	4	5	4	4	4	3	3	3	4	4	3	3
452	1	5	5	5	5	5	5	5	5	5	5	3	2	2	4	4	4	3	3	5	5	5	5	5	5	4	3	1	3	3	2	5	5	5	5	5	5	5	5	5	5	5	5	5	5	5	5	5	5
453	2	5	5	5	5	3	3	3	4	4	5	2	2	2	2	4	2	1	2	5	5	4	2	3	2	4	2	2	3	2	2	4	4	4	2	4	1	1	3	1	2	1	2	2	1	4	4	2	2
454	1	4	3	2	5	4	4	4	5	5	5	4	4	5	4	4	4	5	5	4	3	5	3	4	2	2	3	3	4	3	3	4	5	5	4	5	5	4	4	3	4	5	5	5	5	4	5	5	5
455	2	4	4	2	4	4	4	4	4	4	2	4	2	3	4	2	3	4	4	5	5	4	3	5	2	2	4	2	3	4	2	3	5	5	4	4	5	4	4	5	3	4	5	3	4	5	5	5	5
456	2	5	5	5	5	3	3	3	4	4	4	5	2	4	5	2	3	3	4	5	5	5	3	5	3	3	4	2	3	3	4	5	5	5	3	4	4	4	3	5	4	3	5	5	5	5	5	5	5
457	1	5	4	4	4	3	3	5	4	4	4	4	3	3	4	2	3	3	3	4	4	3	3	5	4	3	2	2	1	2	3	4	5	4	2	1	2	3	3	2	3	3	2	2	2	2	3	2	2
458	2	5	5	5	4	5	4	4	5	5	4	4	4	3	4	4	3	4	5	5	4	4	4	5	4	4	4	3	4	3	3	4	5	5	3	4	5	3	3	5	5	3	2	2	4	1	3	3	2
459	1	5	5	5	5	5	5	4	5	5	5	4	4	4	3	4	3	3	3	5	4	5	5	5	3	3	3	2	2	3	3	3	5	4	4	4	5	4	4	5	4	4	5	5	5	5	5	5	5
460	2	4	4	3	4	3	3	2	4	3	2	4	2	4	3	3	3	2	3	4	4	4	4	4	3	2	2	2	2	2	2	2	4	4	3	3	3	2	2	4	2	2	4	3	3	4	4	3	3
461	2	5	5	5	5	5	4	5	5	5	5	5	5	5	5	5	5	5	5	5	5	5	4	5	2	3	3	2	4	1	4	5	5	5	5	5	5	5	5	5	5	5	5	5	5	4	5	4	5
462	2	5	5	5	5	5	5	5	5	5	5	1	5	3	1	5	2	1	1	5	5	5	5	3	3	5	4	4	1	1	1	5	5	5	1	1	5	1	1	1	1	1	1	1	1	1	1	1	1
463	2	3	4	4	4	3	4	5	4	4	4	4	4	3	4	4	4	5	5	4	4	4	3	4	4	4	4	4	3	3	4	4	4	5	4	4	5	3	4	4	3	3	3	3	3	3	4	3	4
464	2	5	5	5	5	5	4	4	4	4	4	5	4	4	5	4	5	5	5	5	5	5	4	5	3	3	3	4	4	3	3	5	5	5	3	4	4	4	4	4	4	4	4	3	3	4	4	4	4
465	2	4	4	4	4	5	5	5	5	5	5	5	5	5	5	5	5	5	5	5	5	5	5	5	2	5	2	4	5	3	4	4	5	5	5	5	5	5	5	5	5	5	5	5	5	5	5	5	5
466	2	4	3	2	5	2	2	3	3	4	3	1	1	1	4	1	1	1	1	3	5	4	3	5	2	2	2	2	2	1	1	3	4	2	2	1	1	1	1	1	1	2	4	1	2	5	2	2	2
467	1	3	4	4	3	3	2	4	4	4	4	2	2	3	4	4	3	3	3	4	5	5	4	4	4	4	3	3	3	4	3	4	4	4	2	3	3	3	3	2	2	2	1	2	2	1	1	1	1
468	2	3	3	3	5	4	4	4	5	5	5	4	3	3	4	4	3	3	4	4	5	5	3	5	3	3	5	4	3	4	5	5	5	5	4	5	5	4	4	5	4	4	5	4	4	4	5	5	5
469	1	5	5	4	2	5	5	5	5	5	5	5	5	5	5	5	4	4	4	5	5	5	5	5	5	3	5	4	3	5	5	5	5	5	3	5	5	5	5	5	5	5	5	5	5	5	5	5	5
470	2	4	5	4	4	4	4	3	4	4	3	3	3	2	3	4	2	4	4	3	4	4	4	5	2	2	3	2	3	2	2	3	3	4	3	2	3	3	3	3	3	3	2	2	3	2	3	2	3
471	2	4	4	3	4	4	3	4	5	5	3	3	4	4	4	5	4	4	4	5	5	4	4	5	2	2	3	2	3	2	3	4	4	4	2	4	4	4	4	2	3	4	3	3	3	4	4	3	3
472	2	4	4	4	4	3	3	3	4	4	4	3	3	3	2	4	3	3	3	4	4	3	3	5	3	3	3	4	3	2	4	4	5	5	3	4	4	3	3	3	4	3	3	2	2	2	3	2	2
473	1	4	3	3	4	4	4	5	4	4	4	4	4	4	5	5	5	4	4	4	4	4	4	4	3	4	4	4	4	4	3	4	4	4	3	3	4	4	4	3	3	4	3	2	2	1	2	1	2
474	2	4	4	4	4	4	4	4	4	4	4	5	5	5	4	5	5	4	3	4	4	4	2	4	4	5	4	2	5	1	2	1	4	4	4	4	4	4	4	5	4	4	5	5	5	5	5	3	4
475	2	5	5	5	5	5	5	5	5	5	5	5	5	5	5	5	5	5	5	5	5	5	5	3	4	5	4	4	4	4	4	5	5	5	5	5	5	3	5	5	5	5	5	5	5	5	5	5	5
476	2	5	5	5	5	5	3	3	5	4	2	2	3	4	4	4	3	5	5	4	4	3	3	3	1	2	3	2	2	2	2	1	4	4	1	1	4	2	2	3	2	2	1	1	1	2	3	2	2
477	2	5	4	5	5	4	3	4	4	4	4	4	3	2	3	4	4	4	4	4	4	4	4	4	2	4	4	4	4	4	3	3	4	4	4	3	5	2	4	2	4	4	2	3	2	1	1	1	2
478	2	5	5	5	5	4	4	5	4	5	5	2	3	2	4	4	3	2	4	5	5	5	5	5	2	4	3	3	2	3	2	3	5	4	3	4	4	3	4	4	3	4	3	3	3	2	4	3	3
479	2	5	5	5	5	4	4	5	4	5	5	2	3	2	4	4	3	2	4	5	5	5	5	5	2	4	3	3	2	3	2	3	5	4	3	4	4	3	4	4	3	4	3	3	3	2	4	3	3
480	1	2	2	4	4	4	4	4	4	4	2	4	2	4	4	4	2	3	4	4	4	4	4	4	4	3	3	4	4	4	2	4	4	4	4	4	4	4	4	4	4	4	4	4	4	3	4	3	4
481	2	4	4	4	4	4	4	4	4	3	4	4	4	3	2	4	4	4	4	4	4	4	3	4	2	2	4	2	2	2	3	4	4	4	2	2	4	4	2	4	2	2	5	3	3	5	5	4	2
482	2	3	3	3	4	3	3	3	3	3	4	3	3	3	3	4	4	2	2	3	3	3	3	3	3	4	3	3	3	3	3	4	3	4	3	4	3	4	3	3	4	3	3	3	3	3	3	4	3
483	1	5	2	4	4	4	2	4	5	5	4	2	1	2	5	2	2	2	2	5	5	4	2	4	1	4	4	4	2	2	2	4	5	4	2	2	2	2	3	3	2	4	2	3	2	1	4	2	2
484	1	5	4	4	5	3	3	3	4	4	4	3	2	3	4	3	3	3	2	4	4	3	3	4	2	2	3	4	2	4	3	4	5	4	2	1	2	2	2	3	3	3	2	2	1	1	1	2	1
485	1	4	4	3	4	4	4	2	4	4	4	3	4	5	4	2	4	4	4	4	5	5	5	2	1	1	4	2	3	4	3	3	3	5	3	3	3	3	3	3	3	3	2	3	3	2	2	2	3
486	1	5	4	5	5	5	5	5	5	5	5	3	4	4	4	3	5	5	5	5	5	5	5	4	5	5	3	5	3	5	3	3	5	5	5	5	5	5	5	5	5	5	5	5	5	5	5	5	5
487	1	4	4	3	4	3	3	4	4	4	4	2	3	2	3	3	2	2	2	2	3	4	4	4	2	3	3	2	2	2	2	3	4	3	2	2	3	2	3	2	2	2	2	2	2	2	2	2	2
488	2	5	4	5	5	3	3	2	4	5	2	2	3	3	3	3	2	3	3	4	3	4	4	4	2	1	2	1	2	1	1	3	5	3	1	1	1	1	1	1	1	2	2	1	2	2	2	2	2
489	2	5	5	5	5	5	5	5	5	5	5	4	4	4	4	4	4	4	4	5	5	5	5	5	3	4	4	4	4	3	3	5	5	5	4	4	4	5	5	5	5	5	3	4	5	1	4	3	3
490	1	2	2	3	3	4	4	4	4	4	4	4	5	5	4	4	4	5	4	4	4	4	4	5	3	3	2	3	2	1	3	4	4	5	2	1	1	3	4	2	2	3	1	1	2	1	2	1	1
491	1	4	4	4	4	4	4	4	4	4	4	3	3	2	2	2	2	2	2	4	3	3	3	3	3	3	3	3	2	2	4	4	4	4	3	3	3	3	3	3	3	3	4	3	3	3	4	4	4
492	1	3	4	4	4	3	4	4	4	4	4	5	5	5	5	5	4	3	3	3	4	4	4	4	4	4	4	4	3	3	3	3	5	4	4	4	4	4	4	4	4	4	4	4	4	4	4	4	4
493	2	4	4	4	4	3	3	3	4	3	4	3	2	2	4	3	3	2	3	4	3	4	4	4	2	2	2	2	2	1	2	3	4	4	2	2	3	3	3	4	2	3	3	3	3	3	3	3	3
494	2	5	4	5	5	5	5	5	5	5	5	4	4	4	5	5	5	5	5	4	5	5	5	4	3	4	4	5	5	5	5	5	5	5	5	5	5	5	5	5	4	5	5	5	5	5	5	5	5
495	2	5	5	5	5	4	2	4	4	4	4	3	2	2	4	2	4	5	5	5	5	2	4	5	3	2	2	2	2	1	2	4	4	5	2	2	1	3	4	5	5	3	5	1	1	2	1	1	1
496	2	4	4	3	5	4	3	3	4	2	2	4	3	3	3	3	4	4	4	4	4	4	3	3	2	1	1	2	2	1	2	4	4	3	3	3	4	2	3	3	2	2	3	2	2	2	3	3	2
497	2	4	4	5	5	4	4	4	4	5	5	4	2	4	4	5	4	3	3	4	5	5	5	5	3	3	5	4	5	3	3	5	5	5	5	5	5	4	4	5	5	5	5	5	5	5	5	5	5
498	1	5	5	5	5	5	5	5	5	5	5	5	5	5	5	5	5	5	5	5	5	5	5	5	5	5	5	5	5	5	5	5	5	5	5	5	5	5	5	5	5	5	5	5	5	5	5	5	5
499	2	4	5	5	5	5	5	3	5	3	4	5	3	5	5	5	4	5	5	3	3	5	5	5	3	3	4	5	2	3	3	2	4	3	4	5	5	3	3	4	4	4	5	3	4	5	5	5	5
500	1	4	4	4	4	4	4	4	4	4	4	4	4	4	4	4	4	4	4	5	5	5	5	5	5	5	5	5	5	3	3	3	5	4	5	5	5	4	4	4	4	4	4	4	4	5	5	5	5
501	2	3	3	3	3	3	3	3	3	3	2	3	2	2	2	2	2	2	2	3	2	3	3	4	3	3	3	3	2	1	2	2	2	3	3	3	3	3	3	3	3	3	3	3	3	3	3	3	3
502	1	5	5	5	5	4	3	3	4	4	4	4	3	3	4	3	4	3	3	4	4	4	4	4	3	3	4	3	3	4	3	4	4	4	4	5	4	4	4	5	3	3	5	4	4	5	5	5	5
503	1	2	3	3	3	4	4	4	4	3	4	3	3	3	3	4	4	3	3	5	5	2	3	4	4	4	3	3	3	3	2	4	5	4	5	5	4	5	5	5	4	4	5	5	5	5	5	5	5
504	2	3	3	3	3	4	4	4	5	5	4	3	4	3	4	5	5	3	4	4	4	3	2	5	4	4	4	1	2	1	3	4	5	4	4	2	2	1	2	2	1	1	4	1	2	4	4	2	3
505	1	5	3	3	3	4	4	4	4	4	5	3	3	4	2	2	3	2	4	4	4	5	5	5	3	4	4	3	3	4	4	4	5	5	2	2	2	1	2	3	4	5	5	3	3	1	1	1	2
506	1	3	3	3	3	3	3	3	4	4	5	4	3	3	5	4	4	3	3	5	5	4	4	5	4	4	4	4	3	4	4	5	5	5	4	4	3	3	4	4	3	4	4	3	4	4	4	4	4
507	1	4	4	3	4	4	4	4	5	5	5	4	3	4	4	4	5	3	3	5	5	4	5	4	4	4	4	3	4	5	4	5	5	5	4	4	4	4	4	4	4	4	3	4	4	3	3	3	4
508	1	5	4	5	5	5	4	4	5	5	5	4	4	5	5	4	3	5	5	4	4	5	3	5	4	3	5	2	3	3	3	3	3	4	3	4	5	2	3	3	3	3	3	3	3	4	4	5	4
509	1	5	5	5	5	5	5	4	5	5	5	3	3	2	4	3	4	4	4	4	4	4	4	4	5	3	5	4	4	2	4	5	5	5	4	5	3	3	4	4	4	4	5	5	5	3	4	3	4
510	1	5	5	5	5	4	4	2	5	5	5	4	2	3	5	4	4	5	5	5	5	5	5	5	4	3	4	4	3	2	5	5	5	5	4	3	5	2	4	4	3	5	1	1	1	1	4	2	4
511	1	5	4	5	4	4	4	4	4	4	4	3	3	4	4	4	4	4	4	5	5	4	4	4	5	5	4	4	4	4	4	5	5	5	3	2	3	3	3	4	4	4	3	3	3	2	3	3	3
512	2	5	5	4	5	5	4	5	5	5	5	4	3	4	4	4	5	4	4	4	5	5	4	5	4	3	3	3	4	3	3	5	5	4	5	5	5	4	4	5	4	3	5	5	5	5	5	5	5
513	2	4	4	4	4	4	4	4	4	4	4	3	3	3	4	4	4	3	4	4	4	4	4	4	4	4	4	4	4	4	4	4	4	4	4	4	4	4	4	4	4	4	4	4	4	4	4	4	4
514	2	5	5	5	5	4	4	4	5	5	4	4	4	4	4	4	4	4	4	4	4	4	4	5	3	3	2	3	3	3	2	4	5	5	4	3	5	3	4	4	3	3	4	3	4	4	4	3	3
515	1	5	4	5	4	4	5	4	4	5	4	4	4	5	3	3	4	4	4	4	4	3	4	4	4	4	4	4	4	4	5	5	5	5	4	4	2	4	5	1	3	4	2	2	2	1	1	1	1
516	2	4	3	3	4	3	2	2	3	3	2	4	4	4	3	3	4	4	4	4	2	4	3	5	3	3	3	2	2	3	3	3	4	3	3	2	2	4	3	3	3	2	3	3	3	2	3	3	3
517	2	5	5	4	5	4	5	4	4	3	5	3	3	3	4	4	3	2	2	3	3	4	4	5	3	3	4	3	2	3	4	5	5	4	4	3	4	4	3	3	5	5	3	4	3	4	3	3	4
518	1	5	4	5	5	5	5	4	5	5	4	5	4	5	5	4	5	4	4	5	5	5	5	5	5	4	5	4	4	5	5	5	5	5	3	4	3	5	4	4	4	5	4	3	4	4	4	3	4
519	1	5	3	4	5	5	4	3	4	4	3	4	2	3	4	3	5	4	3	5	5	4	3	4	3	1	3	4	4	3	3	5	4	5	4	5	5	5	3	5	3	5	5	3	4	3	4	5	5
520	2	5	5	5	5	4	4	4	5	5	3	4	5	3	5	4	3	5	5	5	5	5	4	5	3	3	3	4	4	3	3	4	5	5	4	3	4	3	4	5	3	3	4	3	3	4	4	3	4
521	2	5	5	5	5	5	2	5	5	5	4	3	2	2	5	2	5	4	5	2	3	5	5	5	1	2	2	4	2	1	4	5	5	5	5	5	5	3	4	5	5	5	4	4	5	5	4	5	5
522	2	4	5	5	4	5	4	5	5	5	4	5	5	5	5	5	5	5	5	4	5	5	5	4	5	3	3	5	4	5	4	4	5	4	5	5	4	4	4	4	5	4	5	5	4	4	5	4	5
523	1	5	5	5	4	5	5	5	5	5	5	4	4	4	4	4	4	4	4	4	5	5	5	5	5	5	5	4	3	4	4	4	5	5	5	5	5	4	5	5	4	4	4	4	4	4	5	4	4
524	1	3	3	4	4	4	3	4	4	5	3	3	2	3	3	2	4	3	2	4	4	5	4	5	3	4	4	3	3	3	2	4	5	5	1	2	1	2	3	3	2	2	1	1	2	1	1	1	1
525	2	5	3	4	5	5	4	4	4	4	4	4	4	4	4	4	4	4	4	5	4	4	4	5	3	3	3	3	3	4	3	4	4	3	5	4	4	3	4	4	3	4	5	5	4	4	3	4	4
526	2	4	4	2	4	4	4	3	4	4	3	3	3	4	4	4	3	5	5	4	4	4	4	5	1	2	2	2	2	2	2	4	5	4	3	3	4	3	4	5	3	3	4	2	5	3	5	3	5
527	1	5	5	1	5	5	5	5	5	5	5	1	1	1	1	1	5	5	5	1	3	5	5	5	5	1	5	1	2	1	5	5	5	1	1	1	2	1	1	2	1	1	1	1	2	1	1	1	1
528	2	4	4	4	5	4	4	4	5	5	4	4	2	4	4	4	4	3	4	5	5	5	3	5	4	3	3	2	3	4	3	4	5	5	4	3	4	4	3	4	4	4	4	4	4	3	4	3	4
529	1	5	5	4	4	4	4	4	4	4	4	2	2	3	4	4	4	3	3	4	3	4	4	4	3	3	4	3	3	4	3	4	5	5	3	3	3	4	4	3	4	4	3	4	4	4	4	4	4
530	2	3	3	3	3	3	4	3	3	3	3	4	3	3	3	4	4	3	2	3	4	3	3	3	3	3	3	3	3	3	3	3	3	3	4	3	4	3	3	3	4	3	3	3	3	4	4	5	5
531	2	4	4	4	4	5	5	5	5	5	5	4	3	3	4	2	3	3	3	4	4	5	5	4	3	4	4	3	3	2	4	5	5	4	1	1	2	5	4	4	3	2	3	3	2	2	3	3	2
532	1	5	4	5	5	4	4	4	5	4	3	4	4	3	4	4	4	3	3	3	4	4	4	5	4	2	3	2	3	4	2	4	5	4	3	4	4	2	4	2	3	3	4	2	3	4	4	3	3
533	2	4	2	4	4	3	2	3	3	3	3	2	1	4	1	2	2	3	3	3	3	3	4	5	1	2	2	2	2	1	1	1	4	3	2	2	2	3	3	3	2	2	3	2	2	3	3	2	2
534	1	4	3	4	4	4	4	4	4	4	4	4	3	3	4	4	4	4	4	4	4	4	4	4	3	3	4	4	4	4	4	4	4	4	5	5	5	4	4	4	4	4	5	4	4	5	5	5	5
535	2	4	4	3	4	4	2	4	3	4	4	4	4	3	3	4	3	4	4	5	4	4	2	3	3	3	2	3	2	3	2	4	4	4	3	3	2	2	4	3	3	4	3	1	2	2	3	2	3
536	2	4	4	4	5	4	2	2	4	4	2	4	5	4	2	3	2	5	5	4	4	2	4	5	3	2	3	3	4	2	3	3	4	4	4	3	5	4	3	4	3	3	4	2	3	4	4	3	4
537	1	4	4	4	4	3	3	2	4	4	3	3	2	3	4	4	3	4	4	4	5	4	3	4	1	2	3	2	2	3	3	5	5	2	3	4	4	3	3	5	4	3	5	4	4	4	5	4	4
538	1	5	4	5	5	3	5	3	5	5	5	4	4	4	4	4	4	4	4	3	3	4	3	5	5	3	4	4	3	1	3	4	5	5	4	3	5	3	3	4	3	3	4	3	3	4	5	3	3
539	1	5	4	5	4	4	2	4	4	4	4	3	2	2	3	3	3	2	2	3	3	5	5	5	5	3	4	2	3	3	4	5	5	5	3	3	5	3	4	4	3	4	5	4	4	4	4	4	4
540	1	5	4	4	5	4	5	5	4	5	4	3	4	5	4	4	4	4	4	4	4	4	4	4	4	4	4	4	4	4	4	5	4	5	5	5	5	4	4	4	5	5	4	4	5	4	5	5	5
541	2	1	2	3	2	4	4	4	5	5	5	1	1	1	1	5	1	4	4	5	5	5	1	5	1	1	2	1	1	1	3	2	5	4	2	2	2	1	4	1	3	1	1	3	4	3	3	2	2
542	2	5	3	3	4	4	3	4	3	3	2	2	3	2	3	2	2	2	2	4	4	3	3	3	2	3	4	4	2	2	3	2	4	4	3	4	4	2	2	4	3	4	4	2	3	4	4	3	3
543	2	4	4	4	4	4	4	4	4	4	4	3	4	4	4	4	4	4	4	4	3	4	3	5	3	2	3	2	3	1	1	2	4	4	2	3	5	4	3	4	4	4	3	3	3	2	3	2	3
544	2	5	5	5	5	4	4	3	4	3	2	4	2	4	4	4	5	4	4	4	4	3	5	5	4	3	2	2	2	1	3	4	4	4	4	4	5	4	4	5	3	3	5	5	5	4	5	3	4
545	2	5	5	5	5	4	5	5	4	4	4	4	3	4	4	4	3	5	5	4	3	4	4	5	3	4	3	2	3	4	3	4	4	4	4	4	5	4	3	5	4	4	5	5	5	5	5	5	5
546	2	5	5	5	5	5	5	5	5	5	5	5	4	4	5	5	5	5	5	4	5	5	3	4	4	4	4	3	3	4	3	3	5	5	4	5	5	5	4	5	5	3	5	5	5	5	5	5	5
547	2	5	5	5	5	4	4	4	4	4	4	3	3	3	3	3	3	3	3	3	3	3	3	3	3	3	3	3	3	1	1	2	4	4	4	4	4	3	4	5	3	3	5	4	3	5	5	5	4
548	2	4	4	4	4	4	4	4	4	4	4	3	3	4	4	4	4	4	4	3	4	4	4	4	4	4	3	3	3	4	3	4	4	4	3	3	4	4	4	4	3	4	4	3	4	4	4	4	4
549	1	5	5	5	5	4	3	3	4	4	4	4	5	3	3	3	2	2	2	4	4	4	5	5	2	4	3	2	2	2	4	4	5	5	2	3	3	2	2	4	2	1	3	2	2	3	2	1	2
550	2	3	3	2	4	3	2	3	3	3	4	4	4	3	4	4	3	4	4	4	4	5	5	5	3	3	3	3	3	3	3	4	5	5	3	2	2	3	4	3	3	3	1	3	2	2	2	2	2
551	2	5	5	5	5	4	3	3	5	5	1	2	2	2	4	3	3	1	1	4	5	4	4	5	3	2	4	3	2	1	2	4	5	3	1	3	3	2	2	1	2	2	1	1	1	2	4	5	4
552	1	3	4	4	4	5	4	5	4	4	4	4	4	3	4	4	3	3	4	2	2	4	4	4	4	4	4	3	3	4	3	4	4	4	4	4	4	4	4	4	4	4	3	4	4	2	3	3	3
553	2	1	5	3	4	4	4	4	4	4	4	4	4	4	4	4	4	4	5	5	5	4	4	5	3	4	4	3	3	2	4	5	5	5	3	3	3	4	4	5	3	3	4	3	4	4	4	3	3
554	2	4	4	4	4	4	4	4	4	4	4	4	4	4	4	4	4	4	4	4	4	4	4	4	4	4	4	4	4	4	4	4	4	4	4	4	4	4	4	4	4	4	4	4	4	4	4	4	4
555	2	4	4	4	4	4	4	4	4	4	4	4	4	4	4	4	4	4	4	5	5	5	5	5	5	5	5	5	5	5	5	5	5	5	4	4	4	5	5	5	5	5	5	5	5	4	4	4	4
556	1	4	4	3	3	3	3	4	3	4	4	2	1	4	4	2	3	1	4	4	4	5	4	2	1	2	3	2	4	5	3	5	2	4	4	4	4	3	5	4	1	2	2	2	1	1	4	1	3
557	2	4	4	4	5	5	4	4	4	4	4	4	4	4	4	4	4	4	4	5	5	5	4	5	5	4	5	5	4	4	5	5	4	4	4	4	5	4	4	3	4	4	3	4	3	3	4	3	4
558	1	3	3	3	4	4	4	4	4	4	4	3	3	3	5	4	4	4	4	5	5	5	5	5	5	5	5	5	5	5	5	5	5	5	3	3	3	4	4	2	4	4	1	3	3	4	3	2	2
559	2	5	5	5	5	5	5	5	5	4	4	4	4	4	5	5	4	5	5	4	5	5	5	5	3	5	4	2	3	3	2	3	4	5	4	4	4	4	4	2	2	2	2	3	2	3	3	4	2
560	2	5	5	5	5	4	4	5	4	4	5	4	3	4	5	4	4	4	4	5	5	5	5	5	5	4	3	3	3	4	3	5	5	5	3	3	3	5	5	5	5	5	4	3	3	3	3	3	3
561	1	5	3	3	4	2	3	3	4	4	5	3	2	3	4	4	4	4	4	5	4	4	4	5	4	2	4	3	3	4	3	4	4	5	3	2	5	3	3	2	3	4	2	2	3	4	3	2	2
562	2	5	5	5	5	5	4	5	5	5	5	4	3	3	3	4	2	2	4	5	5	5	5	5	3	3	5	2	4	3	3	5	5	5	3	4	4	2	2	5	4	5	5	2	4	5	5	3	4
563	2	5	5	5	5	5	3	5	5	5	4	4	5	3	5	5	5	3	4	5	5	5	5	5	5	5	5	4	4	5	5	5	5	5	5	5	5	5	5	5	5	5	5	5	5	5	5	5	5
564	1	5	3	2	4	4	4	4	4	4	3	3	2	4	4	3	3	4	4	4	4	4	4	5	2	4	3	1	1	2	1	3	4	3	3	3	3	4	4	3	3	3	2	2	2	2	2	2	2
565	1	4	3	4	4	3	4	3	4	4	2	2	2	3	4	3	2	3	4	4	5	5	4	4	2	2	2	1	2	2	2	4	4	3	3	2	3	3	2	2	3	3	2	2	2	1	2	2	2
566	1	3	2	3	3	4	3	4	4	4	4	3	2	4	4	3	3	3	3	4	4	4	4	5	3	2	3	3	3	4	2	4	5	4	2	3	4	4	4	4	3	3	3	3	3	2	4	3	3
567	2	5	3	4	5	3	3	3	3	3	3	2	2	2	2	2	2	1	3	4	3	4	3	5	3	3	2	1	1	3	3	3	5	2	2	2	2	2	2	4	2	2	4	2	3	3	4	4	4
568	2	4	4	3	4	4	4	4	4	4	3	3	4	4	2	4	4	4	4	4	4	4	4	5	3	3	2	2	3	2	2	3	4	3	4	3	3	4	4	3	4	4	3	4	4	3	4	3	3
569	1	4	4	4	4	4	4	4	4	4	4	4	4	4	5	4	4	4	4	4	5	5	4	5	4	3	4	3	3	4	4	4	4	4	4	4	4	4	4	5	4	4	5	4	4	4	4	4	4
570	2	5	5	4	4	2	3	3	4	4	3	4	3	3	3	2	3	3	3	4	4	4	3	5	3	3	3	3	3	1	2	4	4	3	3	2	3	2	2	3	3	3	3	1	2	1	2	3	3
571	1	4	4	5	5	4	4	4	4	4	3	4	4	4	4	4	4	4	4	4	4	4	4	5	2	3	3	3	3	2	3	4	4	4	3	3	4	4	3	4	3	3	3	3	3	3	4	3	3
572	2	5	5	5	5	5	5	5	5	5	5	4	4	5	4	5	5	5	5	4	4	5	3	5	5	5	5	3	5	3	5	5	5	5	4	5	3	4	5	4	5	5	2	5	1	4	5	5	3
573	2	5	4	4	5	3	3	3	4	4	5	2	1	2	3	2	4	3	3	4	5	4	5	5	2	3	3	2	2	3	2	3	4	4	2	3	2	3	3	3	4	4	3	3	3	3	2	2	2
574	1	2	2	3	4	4	4	3	3	3	4	4	3	3	4	3	4	3	3	3	4	4	3	3	3	3	4	4	4	3	3	4	4	4	4	4	3	3	3	3	4	4	4	3	4	3	4	4	4
575	2	5	4	4	5	5	4	4	4	4	4	4	3	4	5	4	4	4	5	4	4	5	5	5	3	4	3	4	5	4	5	5	5	5	4	3	5	5	5	5	5	4	5	5	5	5	5	5	5
576	2	5	5	3	4	3	3	4	4	4	3	3	2	2	4	3	2	2	3	4	4	4	4	5	4	2	3	2	2	4	2	4	5	5	2	1	1	2	3	2	2	2	2	1	2	2	2	2	2
577	2	4	4	4	5	4	3	3	5	5	4	3	3	3	5	4	2	2	5	5	5	4	2	4	3	5	5	3	4	1	2	4	4	4	4	4	4	4	4	4	4	4	4	4	4	5	5	5	4
578	2	5	5	5	5	5	5	5	5	5	5	5	5	4	5	5	5	5	5	5	5	5	5	5	5	4	4	4	5	2	3	4	5	5	4	5	4	3	4	4	2	2	4	4	1	2	3	3	3
579	2	5	5	5	5	5	5	5	5	5	5	4	4	3	3	4	5	4	4	5	5	5	5	5	5	4	3	3	4	3	3	5	5	5	5	5	5	3	4	3	4	5	3	3	4	3	3	2	2
580	2	5	4	4	4	3	3	3	5	4	2	3	2	3	5	3	4	2	2	4	4	4	3	5	3	2	3	3	1	3	4	4	4	4	3	2	3	4	3	4	2	1	4	2	3	4	4	3	3
581	2	5	4	5	5	5	5	5	5	5	3	4	5	5	5	5	4	3	4	5	5	5	5	5	3	3	3	4	4	5	4	5	5	5	4	5	5	5	5	5	5	5	5	5	4	5	5	3	5
582	2	5	5	5	5	5	4	4	5	5	4	4	2	3	5	4	4	4	4	5	5	4	2	5	2	2	2	4	4	4	1	3	5	5	3	3	4	4	4	3	2	3	2	2	3	2	4	2	3
583	2	4	4	4	4	4	4	4	4	4	4	4	4	4	4	4	4	3	4	3	3	3	3	4	4	4	4	4	4	3	4	4	4	4	4	4	4	4	4	4	4	4	4	4	4	4	4	4	4
584	2	5	5	4	4	5	5	5	5	5	5	4	4	3	4	5	5	3	3	5	5	4	4	5	3	4	4	5	5	5	5	5	5	5	5	4	5	5	5	5	5	5	5	5	5	5	4	5	5
585	2	5	5	5	5	5	5	5	5	4	3	4	4	4	5	5	3	5	5	5	5	5	5	5	4	5	5	4	4	5	3	5	5	5	2	2	2	2	2	4	2	3	4	2	3	3	5	3	3
586	2	2	2	3	2	4	4	4	4	3	3	3	2	2	4	3	2	2	4	4	4	4	4	4	2	3	4	2	2	2	2	3	4	3	2	2	2	2	3	4	3	2	3	2	3	3	3	3	3
587	2	5	5	5	5	4	4	4	5	4	4	4	5	4	5	5	2	5	5	5	4	2	4	5	3	4	2	2	1	2	2	4	5	5	2	1	5	1	2	2	2	1	2	2	2	1	2	1	1
588	1	4	2	4	4	3	3	3	4	4	4	1	4	3	4	3	3	4	4	4	4	4	4	4	3	2	2	2	3	2	2	4	4	4	2	3	4	3	4	3	3	4	3	3	3	2	4	3	3
589	2	4	4	4	4	4	4	4	4	4	4	3	4	4	4	4	4	3	3	4	3	4	4	3	3	3	4	3	3	3	3	3	4	4	4	3	4	3	3	4	3	3	3	3	3	4	4	4	4
590	1	5	5	5	5	4	4	4	4	4	4	3	3	3	3	3	4	4	4	4	5	5	5	5	3	3	3	3	3	3	3	3	5	5	3	4	4	4	4	4	4	3	2	3	2	2	2	2	2
591	1	4	4	4	4	4	4	4	4	4	4	4	3	4	4	4	4	4	4	4	4	4	4	4	4	4	4	4	4	4	4	4	4	4	3	4	4	4	5	4	4	4	3	3	4	2	4	3	3
592	1	5	5	4	5	3	5	5	5	5	4	3	5	4	4	5	4	4	5	4	4	4	4	4	5	4	4	2	2	5	2	5	5	5	4	4	4	4	4	5	4	4	5	4	5	5	5	4	5
593	1	3	2	2	3	4	4	4	4	4	4	4	3	4	4	3	3	4	4	4	4	3	3	4	4	3	4	3	3	4	4	4	4	3	4	3	2	4	4	2	3	4	4	3	2	2	3	3	2
594	1	4	3	5	4	5	5	4	4	5	4	4	5	4	5	5	4	4	4	4	4	5	5	4	4	4	5	3	4	4	5	4	4	4	3	3	4	4	4	3	4	4	3	3	4	4	3	3	3
595	1	4	5	5	5	4	3	4	5	4	4	3	3	3	4	4	3	3	3	5	5	4	5	5	4	3	3	3	3	2	4	4	5	5	2	3	5	2	2	3	2	1	2	2	2	2	3	3	3
596	1	5	5	4	5	5	5	5	5	5	5	5	5	5	5	5	5	5	5	5	5	5	5	5	5	5	5	5	5	5	5	5	5	5	4	3	3	4	5	5	4	4	5	4	4	5	5	5	5
597	1	4	2	2	4	4	4	4	4	4	4	4	4	4	3	4	4	5	5	5	5	4	3	5	3	4	3	3	5	4	4	4	5	5	5	5	5	5	5	5	5	4	5	5	5	5	5	5	5
598	2	4	4	5	4	4	4	4	4	3	2	4	2	4	4	2	2	3	4	5	4	4	4	5	3	4	2	3	3	1	3	3	4	4	3	3	3	2	3	2	2	3	2	3	3	3	3	2	2
599	2	3	2	3	4	4	2	2	2	2	2	3	3	4	4	4	4	4	4	4	4	4	4	4	4	2	2	1	1	1	2	2	4	2	1	1	1	1	2	1	2	2	1	1	1	1	1	1	1
600	2	5	5	5	5	5	5	5	5	5	5	5	5	5	5	5	5	5	5	5	5	5	5	5	5	5	5	5	5	5	5	5	5	5	5	5	5	5	5	5	5	5	5	5	5	5	5	5	5
601	1	3	2	3	3	2	2	2	4	4	4	2	2	1	3	2	2	1	1	4	4	2	2	4	2	3	2	3	2	2	2	3	4	3	3	2	1	1	3	1	2	2	1	1	1	4	2	1	2
602	1	3	3	3	3	4	4	4	4	4	4	3	3	3	3	3	3	3	3	4	3	4	4	4	4	4	4	4	4	4	3	4	4	4	4	4	4	3	4	4	4	3	2	3	3	4	4	4	4
603	1	4	4	4	4	4	4	4	4	4	4	3	4	4	4	4	4	4	4	4	4	4	4	4	4	4	4	4	4	4	4	4	4	4	4	2	4	2	4	4	4	4	4	4	4	2	4	2	3
604	1	4	4	4	4	4	4	4	4	4	4	4	3	3	4	4	3	3	3	4	4	4	4	4	4	3	4	4	3	4	4	4	4	4	4	4	4	4	4	4	4	4	4	4	4	4	4	4	4
605	1	2	3	3	5	5	4	3	5	5	5	3	3	4	4	4	3	3	3	4	5	4	4	5	4	3	3	3	3	5	5	5	5	5	5	5	5	5	5	5	4	5	3	4	4	3	3	3	3
606	1	4	4	4	2	3	3	3	3	3	3	3	3	4	4	4	3	4	4	3	4	4	4	3	3	3	2	2	3	3	3	4	4	3	3	3	3	3	3	3	3	3	2	3	3	1	2	2	3
607	1	5	5	5	5	5	3	5	5	5	4	3	3	3	3	4	4	2	4	5	5	5	5	5	4	5	5	4	4	5	4	5	5	5	5	5	5	5	5	5	5	5	5	5	5	5	5	5	5
608	2	5	5	5	5	5	5	5	5	3	5	5	5	5	5	5	5	5	5	5	5	5	5	5	1	5	1	5	5	5	1	5	5	5	5	5	5	5	5	5	5	5	5	5	5	5	5	5	5
609	1	4	3	4	4	4	3	4	4	4	4	3	2	3	3	3	3	4	3	4	4	4	3	2	3	3	4	3	3	3	3	4	4	4	3	3	3	3	4	3	3	2	3	4	4	3	3	3	3
610	2	5	5	5	5	5	5	5	5	5	5	4	4	4	5	5	5	5	5	5	5	5	5	5	5	5	5	5	5	5	5	5	5	5	5	5	5	5	5	5	4	4	5	5	5	4	5	4	5
611	2	5	5	5	5	5	5	5	5	5	5	4	4	4	4	4	4	5	4	5	5	5	4	4	5	4	4	5	5	4	5	5	5	5	4	5	5	4	4	4	4	5	5	5	5	3	5	5	5
612	1	4	2	4	4	4	4	2	4	4	1	2	1	2	4	4	2	2	4	5	4	1	3	4	1	4	4	2	4	4	2	4	4	5	3	2	4	1	4	1	3	2	2	1	2	1	1	1	1
613	1	5	5	5	5	5	5	5	5	5	5	5	5	5	5	5	5	5	5	5	5	5	5	5	5	5	5	5	5	5	5	5	5	5	5	5	5	5	5	5	5	5	5	5	5	5	5	5	5
614	1	4	4	3	3	4	3	3	4	3	4	4	2	3	4	4	3	2	4	4	4	3	4	4	3	3	5	3	2	4	4	4	3	3	3	3	2	2	4	5	3	4	1	4	4	2	2	3	3
615	1	4	4	2	4	3	3	2	3	3	4	3	2	3	2	3	2	3	3	3	3	2	2	3	3	4	4	3	3	2	3	3	4	4	2	2	2	2	3	2	2	2	2	2	1	2	2	2	2
616	2	4	4	4	4	5	4	4	4	4	4	3	4	4	4	4	4	4	4	4	4	4	4	4	2	4	5	4	4	3	4	4	4	5	4	4	5	3	4	4	4	4	4	4	4	4	4	4	4
617	2	5	4	4	4	4	4	4	4	4	4	2	2	2	4	2	2	2	2	4	4	4	4	4	3	4	4	4	1	2	4	4	4	4	2	2	2	2	2	4	2	2	2	2	2	1	1	1	1
618	1	5	5	5	5	5	5	4	5	5	5	4	3	4	3	4	4	4	4	5	3	4	3	5	5	3	5	3	4	4	5	5	5	3	5	4	4	5	5	5	5	5	3	4	5	3	4	3	3
619	1	5	3	3	4	4	4	4	3	3	4	4	3	4	4	4	4	3	4	4	4	5	5	5	2	3	2	2	4	2	3	4	5	5	3	3	4	1	1	2	3	3	3	2	2	2	3	2	2
620	1	5	4	4	5	4	4	4	4	4	4	4	4	4	4	3	4	4	3	4	4	4	4	4	3	2	3	3	3	4	4	4	4	4	4	4	5	3	4	5	4	4	5	3	4	5	4	4	4
621	1	4	3	4	5	5	4	4	5	4	4	4	4	4	5	4	5	4	5	4	5	4	4	5	4	4	5	3	4	5	4	5	5	4	5	5	5	4	4	5	4	4	4	5	4	3	4	4	4
622	1	5	5	5	5	4	4	5	5	5	5	4	4	5	4	4	4	5	5	5	5	5	4	5	5	5	5	4	5	5	5	5	5	5	4	3	4	3	4	5	3	4	3	3	3	1	3	1	3
623	2	3	3	4	3	3	3	3	4	4	3	4	3	4	4	4	4	3	4	3	4	4	4	4	4	4	4	4	4	3	4	4	4	5	4	3	4	4	4	4	4	4	4	4	4	3	4	3	4
624	1	4	4	4	4	4	4	4	4	4	4	4	4	4	4	4	4	4	4	4	4	4	4	4	4	4	4	4	4	4	4	4	4	4	4	4	4	4	4	4	4	4	4	4	4	4	4	4	4
625	2	5	5	5	5	4	4	3	4	4	4	3	2	3	4	3	4	4	4	4	4	4	5	5	3	3	4	4	4	4	2	3	3	3	4	5	5	3	4	4	4	4	4	4	4	4	5	4	4
626	1	4	3	3	3	3	3	3	3	3	3	3	3	3	3	3	3	3	3	3	3	3	4	4	3	3	5	3	3	2	2	3	3	3	3	3	3	3	3	3	3	3	3	3	3	3	3	3	3
627	2	5	5	5	5	5	4	5	5	5	5	5	5	5	5	5	5	5	5	5	5	5	5	5	5	5	5	5	5	5	5	5	5	5	5	5	5	5	5	5	5	5	5	5	5	5	5	5	5
628	2	2	3	2	1	5	4	2	5	2	1	5	5	5	5	5	5	5	5	5	5	5	5	5	5	5	5	5	5	5	5	5	5	5	4	3	4	1	2	2	3	4	1	1	1	4	2	3	4
629	1	4	3	5	4	4	5	5	5	5	5	4	4	4	4	5	4	4	4	5	5	4	3	5	4	5	5	5	4	3	4	5	5	5	4	5	5	5	5	5	5	4	5	5	5	5	5	5	5
630	3	5	4	5	5	5	5	4	5	5	5	4	3	4	5	5	3	4	4	5	4	4	5	5	3	3	4	2	3	3	3	5	5	5	3	4	3	3	4	4	4	4	3	3	4	2	3	3	4
631	3	3	2	3	3	4	4	5	5	5	4	4	4	4	4	5	4	4	4	5	5	5	5	5	3	5	5	4	3	3	3	4	5	5	3	3	5	5	5	5	5	5	5	5	5	4	5	5	5
632	3	5	5	5	5	5	5	5	5	5	5	4	4	4	5	5	5	5	4	5	5	5	5	5	5	5	5	5	5	5	5	5	5	5	5	5	5	5	5	5	5	5	5	5	5	5	5	5	5
633	3	5	5	5	3	4	4	3	4	5	4	4	3	4	3	4	4	4	4	5	4	4	3	5	3	4	3	2	4	2	2	4	5	5	2	4	5	4	5	5	4	4	5	4	4	4	2	2	3
634	3	4	3	3	5	4	4	4	5	5	4	4	4	5	4	4	3	5	5	5	5	4	5	4	3	4	4	3	3	4	3	4	5	5	3	3	4	4	4	5	3	3	5	4	4	5	5	5	4
635	3	5	5	5	5	5	5	5	5	5	5	4	4	5	5	5	5	5	5	5	5	5	5	5	5	5	5	5	5	5	5	5	5	5	5	5	5	5	5	5	5	5	5	5	5	5	5	5	5
636	3	5	5	4	3	4	5	5	4	5	4	4	2	4	4	5	5	4	5	5	4	5	4	5	5	4	5	3	4	2	3	5	5	5	5	4	5	4	5	5	5	4	5	5	5	4	5	4	5
637	3	5	5	4	4	4	4	4	4	4	4	4	3	3	4	4	4	4	4	4	4	4	4	4	4	4	4	3	3	3	3	4	5	5	4	4	4	5	5	5	5	5	5	5	5	4	4	4	5
638	3	5	5	5	5	5	5	5	5	5	5	5	4	5	5	5	5	5	5	5	5	5	5	5	5	5	5	3	5	4	4	5	5	5	5	4	5	5	5	5	5	5	5	5	5	3	4	3	4
639	3	3	3	2	4	4	4	3	2	4	5	4	4	4	2	3	2	3	4	5	4	4	3	4	2	2	3	3	2	2	2	4	5	4	2	4	2	4	3	5	4	3	5	5	3	5	3	4	2
640	3	4	3	4	2	3	3	4	4	4	5	3	3	3	3	3	3	3	3	4	4	4	3	3	3	3	3	3	3	2	2	4	4	4	4	4	4	4	4	4	4	4	5	5	5	4	4	4	4
641	3	4	5	3	4	4	4	5	4	4	4	3	4	4	4	4	4	4	4	5	5	5	4	5	3	3	4	3	3	4	4	4	5	5	3	4	5	4	4	5	4	4	4	4	4	3	4	4	4
642	3	1	1	1	1	5	5	5	5	5	5	3	3	5	5	5	5	5	5	5	5	5	5	5	5	5	5	5	5	5	5	5	5	5	5	5	5	5	5	5	5	5	5	5	5	5	5	5	5
643	3	5	5	5	5	5	5	5	5	5	5	4	3	5	4	5	3	4	5	4	4	4	5	5	5	4	5	3	3	3	4	4	4	5	5	5	4	4	5	3	4	4	5	3	5	4	5	4	3
644	3	5	5	5	5	4	3	3	4	5	5	4	3	5	3	4	3	4	5	5	5	4	3	3	2	3	1	4	4	5	3	3	4	4	3	3	4	5	5	4	5	4	5	4	3	5	5	5	5
645	3	3	3	3	3	3	3	4	3	3	3	3	2	3	4	3	3	3	3	5	5	5	5	5	3	3	3	2	2	2	2	4	4	4	4	4	4	3	3	3	3	3	4	3	2	4	4	4	4
646	3	5	4	4	4	4	4	4	4	4	4	4	3	4	4	4	4	4	4	4	5	4	5	5	3	4	4	3	3	3	3	4	5	5	4	5	5	4	4	5	4	4	4	4	5	4	5	4	5
647	3	5	5	4	5	4	4	4	4	5	5	3	4	5	5	4	4	5	5	4	5	5	3	4	4	5	5	5	3	3	3	5	5	5	5	4	5	5	4	4	5	3	3	5	5	5	5	5	5
648	3	5	4	5	5	4	4	4	4	4	3	4	3	4	5	4	4	4	4	4	4	4	4	4	4	5	4	3	3	3	4	4	5	4	4	3	3	4	4	4	4	3	4	4	4	4	4	4	4
649	3	2	5	4	4	5	5	5	5	5	5	4	3	4	5	5	5	5	5	5	5	5	5	5	3	4	5	5	3	3	3	5	5	5	5	5	5	5	5	5	5	5	5	5	5	5	5	5	5
650	3	5	5	5	5	5	5	5	5	5	5	5	5	5	5	5	5	5	5	5	5	5	5	5	5	5	5	5	5	5	5	5	5	5	5	5	5	5	5	5	5	5	5	5	5	5	5	5	5
651	3	3	3	3	3	3	3	3	3	3	3	3	3	3	3	3	3	3	3	3	3	3	3	3	3	3	3	3	3	3	3	3	3	3	3	3	3	3	3	3	3	3	3	3	3	3	3	3	3
652	3	5	5	5	5	5	5	4	5	5	5	5	4	4	5	5	5	5	5	5	5	5	5	5	5	4	5	3	3	4	4	5	5	5	5	5	5	4	4	4	4	4	5	5	5	4	5	5	5
653	3	3	4	4	4	3	4	4	4	4	4	4	4	4	4	3	4	3	4	4	4	4	4	4	3	3	3	4	4	4	4	4	4	4	3	4	3	4	4	4	4	4	4	3	4	4	4	4	4
654	3	4	4	4	4	3	3	4	3	3	3	3	3	3	3	3	3	3	3	3	4	4	3	4	3	4	3	3	3	3	3	4	4	4	3	3	2	3	3	3	3	3	2	3	4	2	3	3	4
655	3	4	4	4	2	3	3	4	4	4	4	2	1	2	4	3	3	3	3	4	4	5	4	5	3	3	3	4	3	3	3	4	5	5	3	4	4	3	3	3	3	3	3	3	3	3	4	3	3
656	3	4	3	3	3	3	4	3	2	3	3	5	5	5	5	5	5	5	5	5	4	3	3	4	2	1	1	3	3	3	4	4	5	5	4	3	3	3	3	4	4	4	4	5	5	3	3	3	5
657	3	4	4	4	4	4	4	4	4	4	4	4	4	4	5	5	5	5	5	5	4	4	4	5	5	5	5	4	4	4	5	5	5	5	4	4	4	4	4	4	4	4	4	4	4	4	4	4	4
658	3	4	4	4	3	3	3	3	3	3	3	3	3	3	3	3	3	3	3	4	3	3	4	3	2	3	3	3	3	3	3	2	4	5	3	4	4	3	2	2	4	3	3	4	3	3	3	3	3
659	3	4	5	5	4	3	4	5	4	5	4	4	4	3	2	4	4	3	3	5	5	4	5	5	4	3	5	4	3	2	4	4	5	5	2	3	3	3	4	4	3	2	3	3	2	2	3	2	3
660	3	4	3	3	3	3	4	4	3	3	4	4	2	2	4	3	2	5	5	4	5	5	5	5	3	2	2	3	2	3	3	3	5	4	1	3	2	3	2	3	3	2	5	4	3	1	3	2	3
661	3	5	5	5	5	5	5	5	5	5	5	5	5	5	5	5	5	5	5	4	4	4	4	4	4	4	4	4	4	4	4	5	5	5	5	5	5	5	5	5	5	5	5	5	5	5	5	5	5
662	3	4	4	4	4	4	4	4	4	4	4	4	3	4	4	4	4	4	4	4	4	4	3	4	4	4	4	4	4	4	4	4	4	4	4	4	4	4	4	4	4	4	4	4	4	4	4	4	4
663	3	4	5	3	4	4	5	4	4	4	5	4	5	3	4	5	4	4	4	3	5	3	2	4	3	5	4	3	4	1	3	4	4	5	4	4	5	4	4	4	3	5	4	4	4	5	4	5	4
664	3	2	2	2	1	4	4	5	5	5	5	3	3	3	4	3	4	4	4	5	5	5	4	5	4	5	4	4	4	4	5	5	5	5	4	4	5	5	5	3	4	5	4	4	4	3	3	3	3
665	3	5	5	5	5	5	5	5	5	5	5	4	4	4	4	4	3	3	5	5	5	5	5	5	4	3	4	3	3	4	4	5	5	5	5	5	5	5	5	5	5	5	5	5	5	5	5	5	5
666	3	5	5	5	5	5	5	5	5	5	5	4	4	4	4	4	4	4	4	5	4	4	4	4	4	4	5	2	4	2	4	4	4	4	5	5	5	5	5	5	5	5	5	5	5	5	5	5	5
667	3	5	5	5	5	5	5	5	5	5	5	4	4	5	5	5	5	4	4	4	5	5	5	5	5	5	5	4	4	3	3	4	5	5	5	5	5	5	5	5	5	5	5	5	5	5	5	5	5
668	3	3	5	5	4	5	5	5	5	5	5	4	5	4	5	5	5	5	5	5	5	5	4	5	5	4	5	3	5	5	4	5	5	5	5	4	5	5	5	5	5	5	5	5	5	5	5	5	5
669	3	2	2	3	3	5	5	5	5	4	4	5	3	5	5	4	5	5	5	5	5	5	5	5	3	4	4	5	4	5	3	5	5	5	5	5	5	5	5	5	5	4	4	5	5	3	4	5	5
670	3	2	3	3	4	4	4	5	5	5	5	3	3	4	4	4	4	4	4	5	5	5	5	5	5	4	4	4	3	3	3	5	5	5	4	4	3	3	5	4	5	4	5	4	4	5	5	5	5
671	3	4	4	4	4	4	4	4	4	4	4	4	4	4	4	4	4	4	4	4	4	4	4	4	4	4	4	4	4	4	4	4	4	4	4	4	4	4	4	4	4	4	4	4	4	4	4	4	4
672	3	4	4	4	4	1	4	4	4	4	4	3	3	2	2	2	4	3	4	4	4	4	4	4	4	4	4	4	4	4	4	4	4	4	4	4	4	4	4	4	4	4	4	4	4	4	4	4	4
673	3	1	2	1	3	5	5	4	5	5	4	3	3	4	5	5	3	5	5	5	4	5	5	5	4	5	5	5	2	2	3	5	5	5	4	4	4	5	4	4	2	2	5	5	5	3	5	5	5
674	3	5	5	5	5	5	5	5	5	5	5	3	3	3	4	4	4	4	4	4	4	4	4	4	4	3	3	3	3	3	3	4	4	4	5	5	5	5	5	5	5	5	5	5	5	5	5	5	5
675	3	2	5	3	2	5	5	5	4	5	5	2	4	4	4	4	3	5	4	5	5	5	5	3	2	4	5	2	4	5	5	5	5	5	4	4	4	5	5	4	5	4	3	3	4	3	2	2	3
676	3	4	3	4	4	4	5	4	5	4	5	4	3	4	4	5	4	4	4	4	4	5	4	3	4	4	4	4	5	3	4	4	4	4	5	5	4	4	5	4	5	5	5	4	5	5	4	5	5
677	3	5	5	5	5	5	5	5	5	5	5	4	3	4	4	4	4	5	5	5	5	5	5	5	4	4	3	4	4	3	3	4	5	5	4	4	5	5	4	3	4	4	4	4	4	5	3	5	5
678	3	5	5	4	5	3	5	4	5	3	5	4	4	3	4	3	3	3	4	5	5	5	5	5	3	4	5	3	4	4	3	5	5	5	3	5	4	3	5	4	5	4	3	5	4	4	5	3	5
679	3	3	5	5	3	4	4	5	5	5	5	4	5	5	5	5	4	4	5	5	5	5	5	4	5	5	5	5	5	5	5	4	4	4	5	4	5	5	5	5	5	5	5	5	5	5	5	5	5
680	3	3	3	4	4	4	3	3	3	3	4	2	3	2	3	3	2	3	3	5	4	4	3	4	3	3	3	3	3	2	1	4	4	5	1	2	3	2	2	3	1	2	3	3	3	3	2	1	3
681	3	3	5	4	4	4	5	4	5	3	5	4	3	4	4	5	4	3	4	5	5	4	4	5	4	4	4	4	4	3	3	5	5	5	3	3	4	4	4	5	4	4	5	4	4	3	5	4	5
682	3	5	5	5	5	5	5	5	5	5	5	5	5	5	5	5	5	5	5	4	5	5	5	5	4	5	5	4	4	5	5	5	5	5	5	5	5	5	5	5	5	5	5	5	5	5	5	5	5
683	3	4	4	4	3	4	4	4	4	4	4	4	3	4	4	4	4	4	4	4	4	4	4	5	5	4	3	3	4	2	3	4	5	5	4	4	4	5	5	5	5	4	4	3	4	2	2	2	2
684	3	5	5	5	5	5	5	5	5	5	5	5	5	5	5	5	5	5	5	5	5	5	5	5	5	5	5	5	5	5	5	5	5	5	5	5	5	5	5	5	5	5	5	5	5	5	5	5	5
685	3	3	3	4	4	3	3	3	4	4	4	4	3	3	4	4	3	4	4	4	4	5	3	5	4	3	3	3	3	3	3	3	4	4	4	4	4	3	3	3	3	3	4	4	4	4	4	4	4
686	3	4	4	4	3	4	4	4	4	4	5	3	4	4	3	3	3	4	4	4	4	5	3	3	2	3	4	3	3	4	3	5	5	5	4	4	3	4	5	4	4	4	3	3	4	2	4	3	3
687	3	4	5	4	3	3	3	4	4	4	5	4	4	4	5	3	3	3	4	4	5	5	4	5	3	3	3	2	3	3	3	5	5	5	2	3	4	4	4	5	3	3	4	3	4	3	4	3	3
688	3	5	5	4	4	4	4	5	5	5	4	4	4	5	5	4	3	5	5	4	5	5	5	5	4	5	4	5	4	4	3	5	5	5	4	5	5	5	5	5	5	5	5	5	5	5	5	5	5
689	3	1	1	2	2	5	5	5	5	5	4	5	5	5	5	5	5	5	5	5	5	5	5	5	5	5	5	5	5	5	5	5	5	5	5	5	5	5	5	5	5	5	5	5	5	5	5	5	5
690	3	5	5	5	5	5	5	5	5	5	5	4	4	5	5	5	5	5	5	5	5	5	5	5	5	5	5	4	5	3	4	5	5	5	4	5	5	5	5	4	5	5	5	4	5	4	5	3	5
691	3	2	4	4	3	4	5	5	5	5	4	3	2	4	4	4	5	5	5	5	5	5	5	5	4	4	5	4	4	5	3	5	5	5	4	4	5	4	4	4	5	4	5	5	5	5	4	5	5
692	3	2	2	2	2	3	4	4	4	4	4	4	4	3	4	4	4	4	4	4	4	4	3	4	4	4	4	3	3	3	3	3	4	4	3	3	4	3	3	3	3	3	3	3	3	3	4	3	3
693	3	5	5	5	1	5	5	5	5	5	5	5	5	3	5	5	5	5	5	5	5	5	5	5	5	5	5	5	5	5	5	5	5	5	5	5	5	5	5	5	5	5	5	5	5	5	5	5	5
694	3	4	4	4	4	4	4	4	4	4	4	4	3	4	4	4	4	4	4	4	4	4	4	4	4	4	4	3	4	3	3	3	4	4	3	3	3	4	4	4	4	4	4	3	4	3	4	3	3
695	3	5	5	4	5	5	5	5	5	5	5	4	5	5	5	5	5	5	5	5	5	5	5	5	5	4	5	4	5	4	4	5	5	5	5	5	5	5	5	5	5	5	5	5	5	5	5	5	5
696	3	2	3	3	3	3	3	3	4	4	2	4	4	4	4	4	4	4	3	4	4	4	3	3	3	3	3	2	2	1	1	3	3	3	3	3	3	3	3	3	3	3	3	3	3	3	3	3	3
697	3	5	5	5	5	5	5	5	5	5	5	5	5	5	5	5	5	5	5	5	5	5	5	5	5	5	5	5	5	5	5	5	5	5	5	5	5	5	5	5	5	5	5	5	5	5	5	5	5
698	3	3	4	4	3	5	4	3	4	5	5	4	5	3	5	5	4	4	4	5	5	5	4	5	5	5	3	4	4	4	5	5	5	5	4	4	4	5	5	4	5	5	5	5	5	4	5	5	5
699	3	1	4	4	4	4	4	4	4	4	4	4	4	4	4	4	4	5	5	5	5	5	5	5	4	5	5	4	4	4	4	5	5	5	4	4	4	4	4	4	4	4	4	4	4	4	4	4	4
700	3	3	3	5	3	5	5	5	5	3	4	4	4	5	2	4	4	4	2	5	5	5	4	5	3	4	4	4	3	5	2	5	5	5	4	5	5	5	5	4	4	4	5	5	5	5	5	5	5
701	3	5	5	5	5	5	5	5	5	5	5	5	5	5	5	5	5	5	5	5	5	5	5	5	5	5	5	5	5	5	5	5	5	5	5	5	5	5	5	5	5	5	5	5	5	5	5	5	5
702	3	4	5	5	4	5	5	5	4	4	5	4	4	5	4	5	4	5	4	4	5	5	4	4	5	5	5	5	4	4	5	5	5	5	5	5	4	5	5	5	5	5	5	4	4	5	5	4	5
703	3	5	5	5	5	5	4	5	4	4	5	4	4	5	5	4	5	5	5	5	4	4	4	5	4	5	4	2	2	4	2	5	5	5	4	3	4	4	4	5	3	4	4	4	4	3	4	4	4
704	3	3	4	3	3	4	4	4	4	4	5	4	2	3	4	5	4	4	5	5	5	5	5	5	4	4	4	4	5	5	4	5	4	5	5	5	5	4	4	5	5	4	5	5	5	5	5	5	5
705	3	4	4	4	3	4	4	4	4	4	4	3	3	3	3	4	4	3	3	4	4	4	4	3	4	4	4	4	4	3	4	3	4	4	4	4	4	3	4	3	4	3	4	4	4	4	4	4	4
706	3	4	5	5	5	3	4	4	4	5	4	4	3	4	4	4	5	5	5	4	5	5	3	3	3	4	4	5	4	4	3	4	4	4	4	3	3	4	4	5	3	4	3	4	4	4	4	5	5
707	3	5	5	5	5	4	4	4	4	4	4	2	2	3	4	4	4	4	4	5	5	5	5	5	3	3	4	2	2	2	2	4	5	5	5	5	5	4	5	5	5	5	5	5	5	4	5	4	4
708	3	4	5	3	4	4	4	4	4	4	5	4	4	3	4	4	4	3	4	4	3	5	3	4	4	4	5	5	4	4	4	4	4	4	4	5	4	4	4	3	4	4	3	5	4	4	5	4	5
709	3	4	4	4	4	4	4	4	4	4	4	4	3	4	4	4	4	4	4	4	4	4	4	4	4	4	4	4	4	3	3	4	4	4	4	4	4	4	4	2	4	4	3	3	3	2	3	3	2
710	3	2	1	4	2	4	3	4	5	5	4	3	2	4	4	4	4	4	4	3	4	5	5	5	4	4	5	2	4	1	2	4	5	5	5	5	5	3	3	2	4	4	5	5	5	5	5	5	5
711	3	4	4	4	4	4	4	4	4	4	4	3	4	3	4	4	3	4	4	4	4	4	4	4	4	4	3	2	3	2	2	4	4	4	3	4	4	3	3	4	2	2	4	3	4	4	4	4	4
712	3	4	5	4	5	5	5	5	5	5	5	5	4	5	5	5	5	5	5	5	5	5	5	5	5	5	5	4	5	5	4	5	5	5	5	5	5	5	5	5	5	4	5	5	5	5	5	5	5
713	3	5	5	5	5	5	5	5	5	4	3	5	4	4	5	4	5	4	4	5	5	5	5	5	5	5	4	5	4	4	3	5	4	5	5	5	5	5	5	5	5	5	2	4	4	3	5	5	5
714	3	2	2	2	3	4	4	4	4	4	4	4	4	4	4	4	4	4	4	4	4	4	4	4	4	4	4	3	3	3	4	4	4	4	4	4	4	4	4	4	4	4	4	4	4	2	4	4	4
715	3	3	3	3	3	3	3	3	3	3	3	3	3	3	3	3	3	3	3	3	3	3	3	3	3	3	3	3	3	3	3	3	3	3	3	3	3	3	3	3	3	3	3	3	3	3	3	3	3
716	3	2	2	2	2	4	5	4	5	5	5	3	2	3	3	4	4	4	4	5	5	5	5	3	4	5	5	4	3	3	3	5	5	5	4	4	4	4	4	5	3	5	4	4	4	2	4	4	4
717	3	3	4	3	3	5	5	5	5	5	4	4	5	4	5	4	5	4	4	5	5	5	4	5	4	4	4	4	5	4	4	4	4	5	4	5	4	4	4	4	4	4	3	4	4	3	4	4	4
718	3	5	3	3	3	4	3	4	5	4	3	4	4	5	4	3	5	5	3	4	3	5	4	4	5	4	5	5	4	3	4	4	4	5	2	3	3	5	4	5	3	3	3	3	5	2	5	3	4
719	3	2	2	1	3	4	4	4	4	4	4	4	4	4	4	5	4	5	5	4	4	5	4	5	3	3	4	3	3	3	3	4	5	4	4	3	3	3	4	4	4	4	4	4	4	4	4	4	4
720	3	4	2	2	3	3	3	3	5	4	5	5	5	4	4	5	4	4	4	5	5	4	4	4	4	4	5	5	4	2	4	4	5	5	4	5	4	4	5	5	4	4	4	5	5	2	2	4	4
721	3	2	3	3	4	5	5	5	5	5	5	3	4	4	5	5	4	4	4	5	5	5	5	5	5	5	5	5	5	4	5	5	5	5	5	4	5	5	5	5	5	5	5	5	4	5	5	5	4
722	3	4	4	4	4	4	5	4	4	4	4	4	4	4	4	5	4	4	4	5	5	4	3	4	4	5	4	4	4	5	4	4	4	4	3	4	4	4	4	4	5	3	3	4	4	4	4	4	4
723	3	5	5	5	5	5	5	5	5	5	5	3	4	4	5	5	4	5	5	5	5	5	5	5	4	4	4	4	4	4	3	5	5	5	4	4	5	4	4	5	3	3	4	4	4	3	4	4	4
724	3	5	5	5	4	5	5	5	5	5	5	3	4	4	4	5	5	4	4	5	5	5	5	5	4	5	5	4	5	4	4	4	5	5	3	4	4	5	5	4	5	5	3	4	3	2	3	3	3
725	3	2	1	1	1	1	1	4	4	3	4	3	3	3	4	3	3	4	3	5	5	5	5	5	4	4	5	4	4	4	3	5	5	5	3	3	4	4	4	4	4	3	3	3	3	2	4	3	3
726	3	5	5	5	4	5	5	5	5	5	5	4	3	4	4	4	5	5	5	5	5	5	5	5	5	5	5	5	5	5	5	5	5	5	5	5	5	5	5	5	5	5	5	5	5	5	5	5	5
727	3	4	2	3	3	4	2	4	5	3	3	3	4	2	3	3	3	4	3	4	5	3	4	5	4	5	5	3	3	3	4	4	5	4	5	4	3	5	4	4	4	3	4	4	4	4	4	4	4
728	3	5	5	5	5	5	5	5	5	5	5	4	5	4	4	5	5	4	4	5	5	5	5	5	5	5	5	5	5	5	5	5	5	5	5	5	5	5	5	5	5	5	5	5	5	5	5	5	5
729	3	2	2	3	2	4	4	4	4	4	4	4	4	4	4	4	4	4	4	4	4	4	4	4	3	4	4	3	3	3	3	4	4	4	3	3	3	4	4	4	4	3	4	4	4	4	4	4	4
730	3	5	5	5	5	5	5	5	5	5	5	5	5	5	5	5	5	5	5	5	5	5	5	5	5	5	5	5	5	5	5	5	5	5	5	5	5	5	5	5	5	5	5	5	5	5	5	5	5
731	3	4	4	4	4	4	4	4	4	4	4	4	4	4	4	4	4	4	4	4	4	4	4	4	4	4	4	4	4	4	4	5	4	4	4	4	4	4	4	4	4	4	4	3	4	4	4	4	4
732	3	4	5	5	5	5	5	5	5	5	5	4	5	5	5	5	5	5	5	5	5	5	5	5	5	5	5	5	5	5	5	5	5	5	5	5	5	5	5	5	5	5	5	5	5	5	5	5	5
733	3	1	1	1	1	1	2	3	5	3	4	2	2	3	5	3	3	1	3	3	3	4	3	2	2	4	2	2	2	3	2	3	3	5	2	2	4	1	3	1	3	1	2	2	1	2	1	3	3
734	3	4	4	4	4	5	4	3	4	4	4	4	3	4	4	4	3	3	3	4	4	5	4	4	3	4	4	3	4	4	4	4	4	5	4	4	4	5	5	5	4	4	4	4	4	5	5	4	4
735	3	3	3	3	3	3	3	3	3	3	3	3	2	3	3	3	3	2	3	4	3	4	2	3	3	3	2	2	3	2	3	4	4	4	3	3	3	3	3	3	3	3	3	3	3	3	2	3	3
736	3	2	2	2	2	4	4	5	5	5	5	5	5	5	5	5	5	4	3	5	5	5	4	3	4	5	5	5	5	5	3	4	5	5	4	5	4	5	4	4	5	5	5	5	5	3	4	5	5
737	3	2	2	2	2	4	4	4	4	4	4	2	3	4	4	4	4	4	4	4	4	4	4	5	3	4	4	4	4	3	3	5	5	5	4	4	4	4	4	5	5	4	4	5	5	5	5	5	5
738	3	5	5	5	5	5	5	5	5	5	5	5	5	5	5	5	5	5	5	5	5	5	5	5	5	5	5	5	5	5	5	5	5	5	5	5	5	5	5	5	5	5	5	5	5	5	5	5	5
739	3	4	5	5	5	5	5	4	5	5	5	4	4	4	5	4	5	5	5	4	3	5	3	5	2	2	4	2	2	2	3	5	5	5	4	4	4	4	5	5	5	4	5	5	5	5	5	5	5
740	3	5	5	5	5	5	5	5	5	5	5	5	5	5	5	5	5	5	5	5	5	5	5	5	5	5	5	5	5	5	5	5	5	5	5	5	5	5	5	5	5	5	5	5	5	5	5	5	5
741	3	2	2	2	2	5	5	5	5	5	5	4	4	4	5	5	5	4	4	4	5	5	3	3	4	4	5	2	2	2	3	5	5	5	4	4	4	4	5	4	4	4	5	4	4	4	4	5	5
742	3	4	3	3	4	4	4	4	4	4	4	4	3	4	3	4	4	4	4	4	3	4	3	4	4	4	4	3	4	3	3	4	4	4	3	4	4	4	4	4	4	4	4	4	4	4	4	4	4
743	3	5	3	5	3	2	3	3	3	4	3	3	2	3	4	3	5	4	4	2	2	5	3	5	3	1	5	1	1	1	1	1	5	3	4	5	4	4	3	4	3	3	3	3	3	4	4	4	4
744	3	4	5	5	4	4	5	5	5	5	5	4	4	4	5	4	5	4	5	4	5	4	5	4	5	5	5	5	4	4	4	5	4	5	5	4	4	5	5	5	5	5	5	5	4	4	4	5	5
745	3	4	4	4	5	5	5	5	5	5	4	4	4	3	5	4	3	4	5	5	5	5	5	5	5	5	4	3	3	3	4	5	5	5	4	5	5	5	5	5	5	5	5	3	5	4	5	5	5
746	3	5	5	5	5	5	5	5	5	5	5	4	4	5	5	5	5	5	5	5	5	5	5	5	5	5	5	5	4	4	4	5	5	5	5	4	5	4	5	5	5	5	5	5	5	5	5	5	5
747	3	4	4	4	4	4	4	4	4	4	4	4	4	4	4	4	4	4	4	4	4	4	4	4	4	4	4	4	4	4	4	4	4	4	3	4	4	5	5	4	5	4	5	4	5	4	4	4	5
748	3	2	2	2	2	3	3	3	3	3	3	4	3	3	4	4	4	2	2	3	3	3	3	4	4	3	3	2	2	2	2	3	3	2	3	3	4	2	3	3	2	2	4	3	3	2	3	3	3
749	3	1	1	1	1	3	4	2	3	3	2	3	4	4	4	4	3	4	2	3	4	3	3	2	4	3	3	2	3	2	2	2	4	2	1	1	1	3	3	1	2	1	1	1	2	1	1	1	1
750	3	5	5	5	5	5	5	5	5	5	5	4	4	5	4	4	5	5	5	5	5	5	5	5	5	5	5	5	5	5	5	5	5	5	5	5	5	5	5	5	5	5	5	5	5	5	5	5	5
751	3	5	3	5	5	5	5	5	5	5	5	5	5	5	5	5	5	5	5	5	5	5	5	5	5	5	5	5	5	5	5	5	5	5	5	5	5	5	5	5	5	5	5	5	5	5	5	5	5
752	3	5	4	4	5	5	5	5	5	5	5	3	4	4	4	5	5	4	4	5	5	5	5	5	4	4	4	3	4	2	2	5	5	5	5	5	5	5	5	5	5	5	5	5	5	4	5	5	5
753	3	4	4	4	4	5	4	5	4	4	4	4	4	3	4	4	4	4	4	4	5	4	4	3	4	4	4	5	4	4	4	4	4	5	4	4	4	3	3	4	5	4	3	4	5	3	3	4	4
754	3	4	5	5	4	5	5	5	5	5	5	5	4	5	4	5	5	5	4	5	5	5	5	5	5	5	5	3	4	4	4	5	5	5	5	5	5	4	3	4	4	5	5	5	5	5	5	5	5
755	3	3	3	3	2	2	4	4	4	4	4	2	3	3	2	3	3	2	3	5	4	4	4	3	2	3	3	3	4	3	4	4	3	3	2	2	4	2	3	4	2	3	3	3	3	2	2	1	3
756	3	3	3	3	3	3	3	3	3	3	3	3	3	4	4	4	4	4	4	3	4	4	4	4	3	4	3	3	3	3	3	4	4	4	3	3	4	4	3	4	3	3	3	3	3	4	3	4	3
757	3	1	3	3	3	5	3	3	4	4	2	5	2	3	3	4	4	2	4	5	5	5	5	5	5	5	4	4	4	4	5	4	4	4	3	3	2	4	4	3	4	3	4	4	3	1	3	2	3
758	3	4	5	5	4	4	5	5	5	5	4	4	4	4	5	4	4	4	4	5	5	5	4	4	4	4	5	4	3	4	4	4	4	4	4	4	4	4	4	4	4	4	5	5	5	4	5	4	4
759	3	4	4	3	4	2	3	4	4	3	3	3	2	4	4	3	2	4	4	4	4	5	5	5	3	2	2	2	2	2	3	4	4	4	3	2	4	2	2	4	2	2	3	2	2	4	4	3	3
760	3	5	5	5	5	5	5	5	5	5	5	5	5	5	5	5	5	5	5	5	5	5	5	5	4	5	4	4	5	3	4	5	5	5	5	5	5	5	5	5	5	5	5	5	5	5	5	5	5
761	3	3	4	5	5	5	5	5	5	5	5	4	4	4	5	5	5	3	5	5	5	5	5	5	2	5	5	5	4	2	2	5	5	5	5	5	4	4	5	5	5	5	5	5	5	5	5	5	5
762	3	4	4	4	5	4	5	5	5	4	5	4	4	4	5	4	4	4	4	4	5	4	4	5	4	5	4	5	5	4	5	5	5	5	5	4	5	4	5	4	5	4	5	4	5	5	4	5	5
763	3	5	3	4	3	5	4	5	4	5	5	4	4	4	4	4	5	4	5	4	5	5	5	5	5	5	4	5	4	4	5	5	4	4	5	3	4	4	4	5	5	4	4	4	5	5	4	5	5
764	3	5	5	5	5	5	5	5	5	5	5	4	4	4	4	4	3	5	4	4	5	5	4	5	5	4	4	4	3	4	3	4	5	5	4	5	4	5	5	4	4	5	5	5	5	5	3	5	5
765	3	5	5	5	5	5	5	5	5	5	3	3	3	4	4	4	4	4	4	4	4	4	4	4	4	4	5	4	4	4	2	3	4	5	2	3	2	3	4	5	5	4	5	5	5	2	4	3	3
766	3	3	5	5	3	5	5	5	5	5	5	4	4	4	4	4	4	4	4	5	5	5	5	5	4	4	4	5	5	5	5	5	5	5	5	5	5	5	5	5	5	5	5	5	5	5	5	5	5
767	3	2	3	3	2	3	3	5	5	4	4	3	3	3	4	3	3	4	4	5	5	5	3	5	3	4	3	4	3	3	3	5	5	5	4	4	4	4	4	4	3	3	3	3	3	3	3	4	3
768	3	5	5	5	5	5	5	4	5	5	5	4	3	4	4	3	3	4	4	5	5	5	5	4	4	5	4	5	5	4	5	4	5	5	5	5	5	4	5	5	4	4	5	5	5	5	3	2	3
769	3	5	5	4	4	4	4	4	4	4	3	4	3	5	4	4	3	4	3	5	5	5	5	5	5	4	5	4	4	4	4	5	5	5	4	4	4	4	4	4	4	4	4	4	4	3	4	4	4
770	3	4	4	4	4	3	3	3	3	3	4	2	2	2	3	2	2	3	3	3	4	4	4	5	3	3	2	2	3	2	2	3	4	4	3	4	4	2	3	4	3	3	3	3	4	4	5	5	5
771	3	5	5	5	5	5	5	5	5	5	5	5	5	5	5	5	5	5	5	5	5	5	5	5	5	5	5	5	5	5	5	5	5	5	4	5	5	5	5	5	5	5	5	5	5	4	5	4	5
772	3	4	4	5	5	4	5	4	5	4	5	5	4	4	4	4	4	5	5	4	5	4	4	4	4	4	5	4	4	4	4	5	4	5	5	5	4	5	4	5	4	5	4	5	4	5	5	4	5
773	3	5	5	5	5	5	5	5	5	5	5	5	5	5	5	5	5	5	5	5	5	5	5	5	5	5	5	5	5	5	5	5	5	5	5	5	5	5	5	5	5	5	5	5	5	5	5	5	5
774	3	5	5	5	5	5	5	5	5	5	5	4	4	4	4	4	4	4	4	5	5	5	5	5	5	5	5	5	5	5	5	5	5	5	5	5	5	5	5	5	5	5	5	5	5	5	5	5	5
775	3	5	4	4	4	4	4	4	5	5	5	3	4	4	4	5	4	4	4	5	5	5	4	5	4	4	4	4	4	4	4	5	5	5	4	4	4	4	4	4	4	4	4	5	5	5	4	4	4
776	3	3	3	5	5	5	5	5	5	5	5	5	4	4	4	5	4	5	5	5	5	5	5	5	5	3	4	5	5	3	3	5	5	5	5	5	5	4	5	5	5	5	5	5	5	5	5	5	5
777	3	5	5	5	5	5	5	5	5	5	5	3	4	3	3	3	2	2	3	5	5	5	5	5	4	5	5	3	3	5	5	5	5	5	5	5	5	5	5	5	3	5	5	5	5	5	5	5	5
778	3	4	4	4	4	4	3	4	4	4	3	4	3	3	4	4	4	3	3	4	4	4	3	4	3	4	4	4	3	3	4	4	5	5	4	3	4	4	4	4	5	4	3	3	3	2	4	3	3
779	3	1	1	1	1	4	4	4	4	4	3	4	4	4	5	5	5	5	5	5	5	5	5	5	5	5	5	5	5	4	3	5	5	5	4	4	4	4	4	4	4	4	4	4	4	3	4	4	4
780	3	5	5	5	4	5	4	5	5	5	5	4	5	5	5	4	4	5	4	5	4	4	5	4	5	5	5	5	4	5	5	5	4	5	5	4	5	5	5	4	4	5	4	4	5	5	4	5	5
781	3	5	5	5	5	5	5	4	5	5	5	4	2	3	4	3	4	3	4	4	4	5	5	1	3	3	4	3	2	3	2	4	5	5	4	4	3	3	3	4	3	3	4	4	4	3	5	3	4
782	3	2	4	4	2	4	4	4	4	4	5	3	2	2	3	3	3	3	3	5	4	4	5	5	2	3	4	2	2	3	3	5	5	5	2	2	2	4	4	4	4	4	1	2	3	1	1	1	1
783	3	5	5	3	3	5	5	5	5	5	5	4	4	4	4	4	4	5	5	5	5	5	5	5	5	5	5	5	5	5	5	5	5	5	5	5	5	5	5	5	5	5	5	5	5	4	5	5	5
784	3	3	4	4	4	3	2	3	4	4	4	4	4	3	5	4	4	4	4	3	3	4	4	4	3	4	2	3	3	2	2	3	4	4	4	3	4	4	4	4	4	5	3	4	4	2	3	4	4
785	3	5	5	5	5	5	5	3	3	3	3	3	5	3	5	5	5	5	5	5	5	5	5	5	3	3	2	2	3	3	3	5	5	5	3	3	3	3	3	5	3	3	5	5	5	5	3	3	5
786	3	4	3	3	5	5	5	5	5	5	4	4	4	4	4	4	4	5	4	4	4	5	5	5	5	5	5	5	4	4	4	5	5	5	4	5	5	5	4	4	5	4	5	5	5	5	5	5	5
787	3	4	3	3	4	4	4	5	4	4	4	4	4	4	4	4	4	5	5	4	4	4	4	5	3	4	4	4	3	4	4	4	4	5	1	1	1	4	4	5	4	4	1	2	3	1	1	1	1
788	3	4	5	4	3	4	4	4	4	4	5	4	4	5	4	5	4	4	4	4	4	5	4	4	4	4	5	4	5	4	4	5	4	4	4	4	4	4	4	4	3	4	4	4	5	4	5	4	4
789	3	5	5	5	5	5	4	4	5	5	5	4	3	4	4	5	4	5	4	4	3	3	3	3	4	4	4	4	4	5	5	3	3	3	4	4	5	3	3	3	3	3	3	3	3	5	5	3	3
790	3	1	1	1	1	3	3	3	4	3	3	3	3	3	4	3	4	4	5	5	5	5	3	5	3	4	5	4	4	4	3	5	5	5	3	3	4	3	3	5	2	3	4	3	4	3	4	4	4
791	3	5	4	4	4	5	4	3	5	4	4	4	5	4	4	4	4	3	2	5	5	5	5	5	5	5	4	5	4	5	5	4	3	4	5	4	5	4	5	4	3	5	4	5	5	3	5	5	4
792	3	4	1	1	1	3	4	4	4	3	4	4	2	2	4	2	4	3	2	4	2	3	2	1	2	4	3	1	1	4	2	2	4	3	4	4	4	3	4	3	2	3	4	4	4	5	4	4	4
793	3	3	3	5	5	5	5	5	5	5	5	5	3	3	5	5	5	3	3	5	5	5	5	5	5	5	5	5	5	3	5	5	5	5	5	5	5	5	4	4	4	5	5	5	5	5	5	5	5
794	3	1	1	2	2	4	4	4	5	4	4	4	3	3	4	3	3	5	4	4	4	3	4	4	4	5	4	4	4	3	4	5	4	4	5	5	4	5	4	5	5	4	5	5	5	5	5	4	5
795	3	2	1	2	1	4	4	4	3	4	3	4	3	4	5	4	4	3	3	5	5	4	4	5	4	5	4	4	3	3	4	4	5	5	4	4	4	4	4	5	4	4	5	4	5	4	4	5	4
